# Supplementary material for: Transcriptomic analysis reveals abnormal muscle repair and remodeling in survivors of critical illness with sustained weakness
Source: Sci Rep. 2016 Jul 14;6:29334. doi: 10.1038/srep29334 (PMC4944143; doi:10.1038/srep29334)
Supplement: Supplementary Table [file srep29334-s1.xls]

## Sheet: Supplemental Data 4
Supplementary Table 4. Gene and kME in different modules. Module eigengene connectivity (kME), a module membership measure, for all unique Illumina probes included in the WGCNA analysis data set (N= 11,482)
Illumina ID	HGNC	module	kMEmod0	kMEmod1	kMEmod2	kMEmod3	kMEmod4	kMEmod5	kMEmod6	kMEmod7	kMEmod8	kMEmod9	kMEmod10	kMEmod11	kMEmod12	kMEmod13	kMEmod14	kMEmod15	kMEmod16	kMEmod17
ILMN_1814316	A2BP1	mod14	0.218637	-0.423842	0.622343	-0.491795	-0.616169	0.501475	0.163092	0.663996	0.136684	-0.122096	0.747387	-0.36421	0.0951778	0.317722	0.925119	0.540663	-0.104578	-0.434081
ILMN_2359168	A2BP1	mod14	0.261952	-0.43474	0.624127	-0.433137	-0.647204	0.480952	0.20947	0.651033	0.100582	-0.104302	0.681623	-0.326761	0.136253	0.337167	0.899864	0.551506	-0.126045	-0.348023
ILMN_1731507	A2BP1	mod14	0.137175	-0.260605	0.451734	-0.437265	-0.536005	0.508153	0.119269	0.549071	-0.0297181	-0.120084	0.620971	-0.354136	0.159292	0.234092	0.807525	0.530055	-0.0191697	-0.227137
ILMN_3241953	A2LD1	mod0	-0.4861	0.283697	-0.365834	-0.242062	0.429647	-0.0243623	-0.410446	-0.403802	0.23799	0.221256	-0.0108318	-0.235845	-0.114423	-0.470774	-0.372082	-0.186722	0.386675	-0.0500378
ILMN_1745607	A2M	mod3	0.0421421	-0.0238427	-0.154234	0.665784	-0.131243	-0.324239	0.406262	-0.0819412	-0.350342	-0.179234	-0.620893	0.393919	0.142921	0.394779	-0.256524	-0.298861	0.170636	0.553267
ILMN_1735045	A4GALT	mod0	0.417801	0.212501	-0.1336	0.436636	-0.110263	0.0965336	0.281274	0.143823	-0.508863	-0.506453	-0.280567	0.037399	-0.0901447	0.311549	-0.0200876	0.0872132	-0.333461	0.54262
ILMN_1755321	AAAS	mod0	0.288771	-0.224963	0.467642	-0.320893	-0.366434	0.34391	0.0682919	0.491527	0.0574488	-0.246672	0.383526	-0.170238	0.0640322	0.252041	0.539184	0.418135	-0.101951	-0.289665
ILMN_1698554	AACS	mod0	0.247317	0.0251969	0.0111117	0.119936	-0.0109482	0.0373719	0.160872	0.056163	-0.155306	-0.243958	0.0557938	-0.0652641	-0.135574	0.155963	0.0656288	0.184144	-0.400985	0.316146
ILMN_2061446	AADACL1	mod0	0.0141762	0.462329	-0.495223	0.180973	0.456733	-0.129603	-0.179991	-0.266769	-0.292577	-0.175166	-0.337075	-0.248212	-0.590008	-0.162707	-0.387297	-0.227585	-0.241755	0.314246
ILMN_1676336	AADACL1	mod0	0.25243	0.16318	-0.10648	0.391122	0.103865	-0.0848716	0.185013	-0.0544753	-0.266718	-0.381251	-0.254113	0.12394	-0.210917	0.131635	-0.23065	0.0719634	-0.225095	0.211896
ILMN_3237396	AAGAB	mod4	-0.405044	0.397221	-0.438824	-0.226	0.522431	0.00184211	-0.457573	-0.329261	0.108535	0.0621541	0.0156067	-0.463311	-0.544122	-0.440899	-0.303437	-0.228207	0.157887	-0.105631
ILMN_1688755	AAK1	mod0	0.348111	-0.233786	0.310796	0.019838	-0.288597	0.065657	0.226319	0.291518	0.0281631	-0.21705	0.207879	0.144823	0.274799	0.304337	0.300023	0.0717869	-0.30601	-0.16235
ILMN_1653165	AAMP	mod1	-0.270785	0.716145	-0.589684	-0.294168	0.391386	0.520491	-0.580669	-0.0954628	-0.224672	-0.368654	0.00543323	-0.50709	-0.154628	-0.352483	-0.11738	0.0136924	-0.0463626	0.280652
ILMN_1674698	AARS2	mod0	0.484575	-0.0643879	0.28295	-0.00316756	-0.295134	0.279457	0.250061	0.357523	-0.221728	-0.389865	0.17853	-0.142117	-0.0577951	0.281019	0.35931	0.501228	-0.155494	0.105739
ILMN_1678323	AASS	mod0	0.286784	0.188474	-0.178222	0.260718	-0.0795703	0.10509	0.0855925	0.21065	-0.303604	-0.322379	-0.199039	-0.0776292	-0.161761	0.2288	-0.0173717	-0.0713773	-0.226058	0.317603
ILMN_2157219	AASS	mod0	0.342695	0.0811478	-0.0885554	0.302784	-0.13174	0.00556304	0.243245	0.0958819	-0.374981	-0.0948141	-0.0675252	-0.0638477	-0.300157	0.206882	0.0639598	0.122279	-0.292505	0.35907
ILMN_1703743	AATF	mod2	0.48307	-0.664322	0.807865	-0.0886703	-0.678805	0.130296	0.509967	0.547585	0.210077	-0.095135	0.614093	0.0317531	0.181223	0.515364	0.728988	0.453025	-0.261056	-0.368823
ILMN_1687609	AATK	mod0	-0.380823	0.0929274	-0.203832	-0.174616	0.29553	-0.0745056	-0.303853	-0.299699	0.321057	0.344832	0.0525071	-0.194437	-0.208962	-0.32174	-0.200979	-0.29927	0.14724	-0.29407
ILMN_1699334	AATK	mod4	-0.444353	0.386924	-0.485108	-0.0658144	0.704894	-0.285175	-0.442587	-0.575219	0.0893469	0.142032	-0.253376	-0.192218	-0.464358	-0.527122	-0.58584	-0.290144	0.145905	0.0739874
ILMN_1766054	ABCA1	mod2	0.448249	-0.607658	0.74982	0.0609034	-0.713195	0.199232	0.469694	0.553432	0.155712	-0.151927	0.367771	0.313804	0.516777	0.590803	0.599307	0.295568	-0.305287	-0.409499
ILMN_2070570	ABCA10	mod0	0.218146	-0.224275	0.345101	-0.0602943	-0.444668	0.380965	0.206454	0.494193	-0.0469094	-0.152455	0.310844	-0.0313137	0.157972	0.342466	0.499575	0.234821	-0.157729	-0.320666
ILMN_1758523	ABCA3	mod0	0.614755	-0.159395	0.257922	0.398333	-0.530372	0.112351	0.514504	0.488793	-0.456279	-0.392415	-0.102596	0.290827	0.216276	0.576324	0.345319	0.160091	-0.385946	0.16006
ILMN_1722286	ABCA5	mod2	0.184712	-0.391272	0.533322	-0.287733	-0.259672	0.152088	0.227667	0.082504	0.294696	-0.0177405	0.636749	-0.107299	0.237489	0.0513755	0.457725	0.652099	-0.269165	-0.125447
ILMN_1784176	ABCA5	mod2	0.341295	-0.552256	0.749647	-0.366052	-0.518814	0.267042	0.293411	0.375647	0.309255	0.0119418	0.739657	-0.0681024	0.384894	0.21789	0.711634	0.659777	-0.28244	-0.299856
ILMN_1701551	ABCA6	mod0	0.556841	-0.307264	0.360621	0.387847	-0.498667	-0.0172199	0.526131	0.411316	-0.346029	-0.302399	-0.0852257	0.254281	-0.00363291	0.528022	0.275392	0.390129	-0.16205	0.188597
ILMN_1795507	ABCA6	mod0	0.46859	-0.307955	0.442503	0.0449776	-0.455139	0.217354	0.327661	0.484428	-0.0235692	-0.261671	0.348399	-0.00801634	0.0369489	0.487064	0.49941	0.245448	-0.465783	-0.215643
ILMN_1743205	ABCA7	mod2	0.478346	-0.771673	0.852078	-0.00604492	-0.661773	-0.0102184	0.587028	0.537303	0.252608	-0.0636892	0.484933	0.17924	0.291195	0.570945	0.624964	0.453524	-0.289569	-0.310951
ILMN_1796801	ABCA8	mod3	0.197017	0.0419358	-0.149755	0.638307	-0.0187502	-0.247534	0.271576	-0.0381533	-0.334867	-0.122335	-0.528876	0.501127	-0.0158059	0.257628	-0.384557	-0.255491	-0.0377979	0.153105
ILMN_1720501	ABCA9	mod13	0.600897	-0.116618	0.298907	0.33383	-0.514326	0.263314	0.46728	0.536532	-0.422337	-0.605366	-0.0315351	0.11144	0.222764	0.686157	0.326904	0.354651	-0.315247	0.252614
ILMN_1668446	ABCA9	mod14	0.570879	-0.333819	0.573621	-0.0195687	-0.706961	0.457105	0.46437	0.642899	-0.203339	-0.383399	0.468956	-0.0764825	0.210856	0.547557	0.734315	0.707045	-0.275135	0.00298777
ILMN_1767349	ABCB4	mod1	0.0645983	0.776089	-0.651493	0.0146904	0.350798	0.384056	-0.504854	0.038817	-0.370424	-0.354759	-0.372305	-0.310533	-0.3808	-0.193278	-0.286798	-0.312924	-0.164669	0.235757
ILMN_2193980	ABCB6	mod10	-0.282158	-0.314764	0.399414	-0.602798	-0.05656	0.178083	-0.191535	0.103691	0.529408	0.252113	0.735978	-0.114404	0.214908	-0.248961	0.400582	0.220888	0.127605	-0.688785
ILMN_2343048	ABCB9	mod0	0.46998	-0.210739	0.284023	0.265093	-0.419342	0.142914	0.375686	0.403692	-0.119364	-0.192419	-0.0148117	0.155232	-0.0144783	0.49063	0.310387	0.0358501	-0.376894	-0.0294518
ILMN_1776119	ABCC10	mod0	0.475609	-0.226956	0.362985	0.222642	-0.321228	0.0361529	0.355238	0.331474	-0.0268068	-0.257542	0.0713403	0.187924	-0.0354173	0.352205	0.228722	0.22162	-0.192201	-0.102749
ILMN_1762093	ABCC12	mod1	-0.24074	0.71913	-0.745684	0.139062	0.619377	-0.042918	-0.488166	-0.376802	-0.346608	-0.100653	-0.514483	-0.103244	-0.459847	-0.44044	-0.628635	-0.402294	0.175669	0.306016
ILMN_1788457	ABCC4	mod2	0.146264	-0.522674	0.675964	-0.31498	-0.472269	0.139063	0.24861	0.383343	0.185148	-0.045162	0.626162	-0.0523742	0.205838	0.238331	0.609947	0.570326	0.0163094	-0.38995
ILMN_2194009	ABCC4	mod2	0.115586	-0.538135	0.671166	-0.302992	-0.501595	0.132158	0.300323	0.398701	0.122425	-0.0278273	0.628818	-0.0611497	0.181541	0.254187	0.662921	0.587908	0.0890812	-0.357843
ILMN_1706531	ABCC5	mod14	0.414561	-0.119262	0.293171	-0.0894689	-0.585238	0.460554	0.232174	0.712975	-0.357199	-0.457142	0.279351	-0.237051	-0.155289	0.434609	0.699353	0.424578	-0.0672615	-0.141054
ILMN_1651964	ABCC5	mod0	0.31209	0.0528305	0.0732278	0.00537231	-0.320625	0.299456	0.110273	0.48659	-0.401999	-0.44949	0.112978	-0.0579482	-0.193317	0.208416	0.381822	0.276931	0.0223157	-0.0874132
ILMN_1778352	ABCC6	mod0	0.00958591	0.18199	-0.0869374	-0.300505	0.264933	0.104255	-0.237506	-0.0840903	0.00962425	-0.0611841	0.225295	-0.502717	-0.399604	-0.216286	0.0278142	0.235305	-0.246413	0.0866015
ILMN_2406654	ABCC6	mod0	0.32642	0.365311	-0.202645	0.0555333	0.163844	0.256046	-0.12521	0.0136943	-0.209678	-0.299203	-0.0196074	-0.205523	-0.286944	-0.0753279	-0.135027	0.20802	-0.484398	0.312408
ILMN_3244070	ABCC6P2	mod0	0.0155246	0.377452	-0.356927	0.125189	0.374474	-0.030578	-0.173525	-0.162842	-0.229295	-0.178824	-0.260888	-0.224722	-0.413584	-0.0718379	-0.329892	-0.208695	-0.279926	0.230375
ILMN_1767129	ABCC8	mod2	0.343204	-0.403786	0.519672	-0.00829679	-0.500226	0.210527	0.271269	0.433991	0.185929	-0.0946693	0.162985	0.0175866	0.198853	0.473446	0.405043	0.159942	-0.138162	-0.260689
ILMN_2366473	ABCC9	mod0	0.370272	-0.0976067	0.280678	0.0569328	-0.530843	0.405791	0.277385	0.644939	-0.41842	-0.480135	0.177279	-0.109165	-0.0834339	0.489696	0.545294	0.377689	-0.124166	-0.0738925
ILMN_1751453	ABCC9	mod0	0.23407	-0.348303	0.413176	0.104085	-0.458264	0.0834814	0.384883	0.352651	-0.115161	-0.161704	0.177598	-0.0194368	-0.0857145	0.420147	0.36332	0.402798	-0.0215153	-0.0808564
ILMN_1772189	ABCD1	mod2	0.16613	-0.375997	0.521648	-0.170049	-0.271975	0.0595956	0.241436	0.203408	0.174997	-0.0590376	0.532211	0.0644912	0.180155	0.170193	0.397384	0.365901	-0.123165	-0.307175
ILMN_2330267	ABCE1	mod2	0.394817	-0.571773	0.688347	0.152901	-0.399529	-0.202011	0.546945	0.148487	0.168771	-0.0475986	0.244704	0.365633	0.299878	0.330794	0.225302	0.469864	-0.00784992	-0.0594255
ILMN_1676846	ABCE1	mod2	0.322228	-0.648846	0.70811	0.0857272	-0.311566	-0.351831	0.547915	0.0414088	0.306964	0.0847984	0.354311	0.332505	0.330438	0.291159	0.205355	0.401477	-0.0588215	-0.0806396
ILMN_1781999	ABCF2	mod0	0.633892	-0.313761	0.570525	-0.0899608	-0.520451	0.289398	0.34742	0.504774	-0.119563	-0.237207	0.469788	0.000835445	0.0530172	0.326047	0.58059	0.714916	-0.292215	-0.0741214
ILMN_2329927	ABCG1	mod2	0.300351	-0.40914	0.538325	-0.0635529	-0.42164	0.170071	0.284795	0.252964	0.228337	-0.0562781	0.457754	0.153024	0.429151	0.318996	0.428943	0.2855	-0.385951	-0.184883
ILMN_1794782	ABCG1	mod0	-0.062134	-0.419763	0.435868	-0.180837	-0.239377	-0.00183578	0.100679	0.053701	0.414617	0.186011	0.393021	0.21451	0.498883	0.0971991	0.277914	0.0363067	-0.0803752	-0.338342
ILMN_1779470	ABCG4	mod0	-0.321385	0.00920244	-0.0995633	-0.255404	0.424358	-0.30936	-0.210021	-0.299555	0.250578	0.311269	0.151754	-0.076393	-0.191782	-0.321544	-0.171657	-0.265309	0.0205854	-0.123155
ILMN_1743371	ABHD1	mod0	-0.336781	0.513478	-0.413449	-0.379773	0.316832	0.328914	-0.521548	-0.137986	-0.113272	-0.0786388	0.0414372	-0.438596	-0.264885	-0.411089	-0.0779083	0.0376457	0.436688	0.051922
ILMN_2338268	ABHD11	mod1	0.0876689	0.521377	-0.432582	0.0676277	0.222422	0.265866	-0.275621	0.00684972	-0.24943	-0.25096	-0.199291	-0.0138179	-0.167934	-0.163023	-0.188981	-0.216419	-0.135181	0.1364
ILMN_1745116	ABHD12	mod3	0.26302	-0.166766	0.0662873	0.541843	-0.263504	-0.21869	0.394553	0.141171	-0.24562	-0.13909	-0.270343	0.498548	0.214703	0.364945	-0.0316168	-0.158246	-0.0647308	0.142574
ILMN_2245305	ABHD12	mod0	0.38164	-0.252394	0.289579	0.124549	-0.0257263	-0.280238	0.265656	-0.131471	0.181641	0.136187	0.124476	0.385354	0.275415	-0.0453211	-0.0556246	0.158686	-0.469762	0.0329688
ILMN_1794213	ABHD14A	mod1	-0.657686	0.670455	-0.833614	-0.10565	0.787126	-0.122284	-0.671514	-0.521684	-0.0439431	0.142202	-0.446501	-0.201789	-0.324437	-0.598012	-0.682396	-0.62331	0.316074	0.192038
ILMN_2227533	ABHD14B	mod0	0.589035	-0.418242	0.549355	0.303891	-0.463815	-0.0550125	0.592527	0.429151	-0.187628	-0.357377	0.147731	0.382313	0.11302	0.505728	0.383149	0.3614	-0.339517	-0.0840847
ILMN_1769390	ABHD15	mod0	0.276687	0.107437	-0.168999	0.391862	-0.142703	-0.00712328	0.220374	0.137292	-0.391436	-0.201729	-0.360861	0.0522149	-0.217941	0.290217	-0.0554435	-0.129573	-0.201517	0.389839
ILMN_2403446	ABHD2	mod0	0.275893	-0.502142	0.479085	0.052301	-0.229587	-0.262647	0.322307	0.123074	0.318096	0.153205	0.304787	0.20226	0.0196458	0.248475	0.237656	0.00701733	-0.266244	-0.385087
ILMN_1723662	ABHD2	mod0	0.0194612	-0.488702	0.290918	0.280083	-0.14678	-0.541788	0.394231	-0.154786	0.245039	0.295806	-0.10383	0.50732	0.228338	0.121675	-0.0809648	-0.131917	0.155124	-0.150354
ILMN_1801767	ABHD3	mod7	0.829778	-0.403611	0.609331	0.286451	-0.711252	0.21651	0.61802	0.663754	-0.246112	-0.418959	0.166938	0.163614	0.0878861	0.710923	0.543414	0.547912	-0.374508	0.0566709
ILMN_1700633	ABHD4	mod0	0.0380025	-0.116783	0.23894	-0.2122	0.039812	0.0743935	-0.0384524	0.0609635	0.190725	-0.0977104	0.363769	-0.100527	-0.00561954	-0.0652527	0.156514	0.24463	-0.188544	-0.230358
ILMN_1655702	ABHD5	mod9	-0.101559	-0.457541	0.325298	-0.0852338	0.107173	-0.522384	0.139451	-0.388557	0.58891	0.561502	0.213909	0.230393	0.0833903	-0.223478	-0.119607	-0.0442489	0.126772	-0.259977
ILMN_1712707	ABHD8	mod4	-0.467081	0.542991	-0.655125	-0.259985	0.620823	-0.000280165	-0.635884	-0.37009	0.0539232	0.177817	-0.194291	-0.372268	-0.312565	-0.564142	-0.435613	-0.366368	0.145808	0.144862
ILMN_1724497	ABI2	mod0	-0.63242	0.166545	-0.262635	-0.217479	0.390718	-0.238584	-0.286004	-0.304322	-0.0223364	0.0833552	-0.117632	-0.191819	-0.273145	-0.326381	-0.2438	-0.143049	0.755663	-0.00266574
ILMN_1720988	ABI2	mod0	-0.300103	0.0407498	-0.0275006	-0.19035	0.250166	-0.194528	-0.0732851	-0.252184	0.00433944	0.0975098	0.039545	-0.0598036	-0.0311728	-0.280197	-0.139971	0.147117	0.42507	0.0216055
ILMN_1673639	ABI3BP	mod3	0.274167	-0.0533923	-0.129569	0.914674	-0.179822	-0.391848	0.484609	-0.0106626	-0.405264	-0.20511	-0.695505	0.633716	0.0301347	0.488903	-0.366599	-0.407932	-0.0774928	0.250438
ILMN_1785424	ABLIM1	mod0	0.423378	-0.283002	0.221801	0.488419	-0.384087	-0.218463	0.441657	0.341604	-0.237531	-0.164696	-0.275839	0.421335	0.108642	0.514414	0.0747422	-0.0963762	-0.08436	0.0904485
ILMN_2396672	ABLIM1	mod0	0.711578	-0.218938	0.28351	0.48161	-0.474638	-0.0306554	0.548881	0.472138	-0.427599	-0.359199	-0.183003	0.264551	0.0422582	0.608587	0.211351	0.267466	-0.30097	0.299362
ILMN_1758825	ABLIM2	mod7	0.555176	-0.355557	0.543768	0.0363071	-0.749023	0.401804	0.425097	0.759698	-0.195361	-0.413383	0.387747	0.0479612	0.112805	0.585807	0.81316	0.389469	-0.303056	-0.316681
ILMN_1656940	ABLIM3	mod0	0.0041482	-0.136434	0.153203	-0.0943403	-0.154957	-0.00953298	0.0565322	0.166004	-0.0920788	0.102988	0.0506869	0.102935	0.113107	0.0708842	0.22625	-0.0190202	-0.0183251	-0.0735591
ILMN_1672878	ABR	mod0	0.453694	0.469845	-0.385318	0.448242	-0.175649	0.316763	0.121417	0.386605	-0.817617	-0.645648	-0.489183	-0.174578	-0.446903	0.361754	0.0243303	0.0805979	-0.122832	0.575221
ILMN_1766991	ABRA	mod0	-0.161408	0.353355	-0.448725	0.198372	0.229817	-0.0286615	-0.126201	-0.341547	-0.262802	0.0798172	-0.292282	-0.0505289	-0.218383	-0.232772	-0.343791	-0.0533053	0.182826	0.355819
ILMN_1658083	ABT1	mod0	-0.373747	-0.071471	-0.127444	0.109367	0.117287	-0.327144	0.00670363	-0.246038	0.140661	0.171851	-0.273198	0.05488	-0.0706804	-0.0701357	-0.273733	-0.222975	0.593424	0.0641956
ILMN_1802096	ABTB1	mod0	-0.245382	-0.167178	0.212558	-0.440531	-0.156068	0.27779	-0.133389	0.0519567	0.285568	0.250645	0.513052	-0.0225032	0.463583	-0.207866	0.32605	0.330986	0.194765	-0.245141
ILMN_2367165	ABTB1	mod0	0.326097	-0.147569	0.301699	-0.032341	-0.23313	0.253265	0.240938	0.154489	0.00710821	-0.125888	0.403005	0.00446214	0.262158	0.0948053	0.275162	0.607021	-0.304039	0.205905
ILMN_1753370	ABTB2	mod0	0.0500148	0.0988823	0.0692771	-0.397477	0.0608936	0.269167	-0.103985	0.0231011	0.00587003	0.0403773	0.452993	-0.277221	0.000585984	-0.229008	0.263515	0.456857	-0.0594412	0.119495
ILMN_1738921	ACAA1	mod0	-0.307062	0.352026	-0.339018	-0.0802474	0.374066	-0.00230677	-0.40452	-0.125839	-0.0217329	-0.128037	-0.274427	-0.106735	-0.198831	-0.180702	-0.35819	-0.349678	0.315274	-0.0826774
ILMN_1660199	ACAA2	mod1	0.0253196	0.611129	-0.539403	0.0489819	0.382928	0.151232	-0.384256	-0.048366	-0.365658	-0.240907	-0.401535	-0.160016	-0.407544	-0.255738	-0.342001	-0.176352	0.0667761	0.27093
ILMN_2331636	ACACA	mod2	0.631702	-0.688017	0.791984	0.112276	-0.717632	-0.00476218	0.644457	0.536353	0.0521049	-0.116755	0.383992	0.165652	0.105034	0.602216	0.617987	0.516692	-0.194338	-0.246305
ILMN_1772123	ACACA	mod2	0.662166	-0.660902	0.776656	0.175443	-0.726281	0.0292426	0.652186	0.538654	0.033416	-0.175312	0.3774	0.205492	0.11702	0.624114	0.5947	0.498727	-0.295958	-0.237305
ILMN_1763852	ACACB	mod0	0.125567	0.248011	-0.155012	-0.0711917	-0.0747298	0.337515	-0.0030534	0.198843	-0.428387	-0.313646	0.115904	-0.351893	-0.366866	0.0158157	0.263421	0.366138	0.00934262	0.189599
ILMN_1687303	ACAD10	mod0	0.186131	0.307061	-0.15537	-0.0267699	-0.0428238	0.321178	-0.098976	0.352249	-0.393933	-0.375942	-0.0299994	-0.172593	-0.291414	0.102414	0.213812	-0.00666208	-0.0575773	0.00933898
ILMN_1761058	ACAD11	mod0	0.395592	0.186749	-0.201865	0.386361	-0.212979	0.166174	0.0946044	0.344149	-0.367584	-0.236772	-0.388192	0.0116047	-0.174701	0.343067	0.00262117	-0.217581	-0.277485	0.259045
ILMN_2225595	ACAD8	mod0	0.309423	0.268206	-0.158961	0.222686	0.0537115	0.0845641	0.0199985	0.205397	-0.400987	-0.406037	-0.24126	-0.0029036	-0.292385	0.145863	-0.0744506	-0.0351041	-0.121375	0.27777
ILMN_1775579	ACAD9	mod2	-0.0439071	-0.697136	0.724167	-0.267637	-0.361322	-0.12288	0.341256	0.124775	0.422727	0.155246	0.558572	0.0803881	0.287634	0.182276	0.484106	0.409995	0.0913898	-0.508245
ILMN_1778104	ACADM	mod1	-0.195665	0.799681	-0.753207	0.0706398	0.608591	0.0859635	-0.49517	-0.285581	-0.413573	-0.274314	-0.562523	-0.215771	-0.404491	-0.35249	-0.576893	-0.319803	0.118396	0.420096
ILMN_2053679	ACADM	mod1	-0.269406	0.832063	-0.771069	0.0405411	0.600452	0.131497	-0.534497	-0.307606	-0.443945	-0.311099	-0.553947	-0.209521	-0.334056	-0.400302	-0.559533	-0.285299	0.228828	0.435937
ILMN_2263466	ACADVL	mod0	0.114384	0.402657	-0.173051	-0.252733	0.168484	0.347376	-0.191581	0.100491	-0.355614	-0.411409	0.170562	-0.435608	-0.294944	-0.148315	0.0797052	0.497788	0.00952155	0.312552
ILMN_1806408	ACADVL	mod0	0.305407	0.306161	-0.00866459	-0.165385	-0.0257058	0.452489	-0.0541857	0.302769	-0.397476	-0.588818	0.265492	-0.236279	-0.0909224	-0.00268383	0.255553	0.555784	-0.153922	0.237808
ILMN_2352009	ACADVL	mod0	0.0875951	0.466411	-0.231825	-0.313506	0.170311	0.438121	-0.325617	0.167084	-0.392077	-0.475318	0.185473	-0.431807	-0.385873	-0.212852	0.154232	0.383631	-0.0738739	0.109474
ILMN_1808395	ACAP1	mod0	-0.216726	0.148218	-0.274575	0.140415	0.401008	-0.379478	-0.149189	-0.405153	0.081396	0.188776	-0.290612	0.1105	-0.0498092	-0.166559	-0.472069	-0.501128	0.0276762	0.058513
ILMN_1800008	ACAT1	mod1	-0.130648	0.805969	-0.721382	0.00643982	0.552656	0.210999	-0.506818	-0.279829	-0.41514	-0.233665	-0.317254	-0.269433	-0.389665	-0.463677	-0.466883	-0.0312329	0.0950458	0.50231
ILMN_1708672	ACAT2	mod0	0.179299	0.299011	-0.313876	0.12716	0.176117	-0.0151193	-0.172785	0.0524736	-0.147583	-0.0371289	-0.453443	-0.0115718	-0.231823	-0.00652971	-0.259357	-0.36109	-0.177963	0.237206
ILMN_3187680	ACCS	mod0	0.33853	-0.0284762	0.111341	0.29652	-0.418667	0.342299	0.273401	0.499958	-0.268166	-0.490596	-0.0867082	0.0115451	0.0313136	0.569929	0.281212	0.0308158	-0.186307	0.0144431
ILMN_1716480	ACD	mod0	0.0958974	-0.232088	0.253878	-0.0815956	-0.386808	0.237098	0.155923	0.418467	0.0190847	-0.132331	0.32444	-0.0607909	0.180117	0.338845	0.507134	0.00306563	-0.197865	-0.201459
ILMN_3235340	ACER2	mod9	-0.591559	-0.268231	0.0441312	-0.391715	0.315003	-0.426483	-0.246804	-0.485786	0.622147	0.797108	0.110648	-0.0634209	0.0085089	-0.44416	-0.213629	-0.265796	0.462141	-0.325329
ILMN_2333219	ACHE	mod1	-0.119823	0.592385	-0.450219	-0.111772	0.267815	0.405212	-0.432807	0.017517	-0.236395	-0.39603	-0.251873	-0.162149	-0.00680949	-0.180001	-0.143941	-0.220581	-0.0514029	0.062876
ILMN_2371379	ACLY	mod3	0.584749	-0.2754	0.192945	0.774599	-0.434419	-0.251747	0.715559	0.263288	-0.385453	-0.416677	-0.320022	0.384849	-0.0699601	0.718801	0.0719169	-0.00310258	-0.40526	0.274829
ILMN_1749014	ACLY	mod0	-0.0737895	-0.0738904	-0.0372716	0.0859489	-0.0249412	-0.225284	0.0757083	-0.122291	0.0129961	0.13151	-0.289324	0.142661	0.114071	0.00501196	-0.124521	-0.0855637	0.374228	0.319781
ILMN_1771348	ACN9	mod4	-0.68157	0.506006	-0.642361	-0.16052	0.823786	-0.232793	-0.588952	-0.687556	0.166119	0.210934	-0.322769	-0.207	-0.272312	-0.619615	-0.722098	-0.472263	0.282581	0.101265
ILMN_2134039	ACN9	mod4	-0.817697	0.462984	-0.623171	-0.264842	0.865487	-0.296376	-0.692164	-0.716225	0.287464	0.352979	-0.314453	-0.123862	-0.163493	-0.735834	-0.725956	-0.629871	0.434702	-0.0676533
ILMN_1654861	ACO2	mod0	0.124366	0.205959	-0.0807838	0.0133849	-0.103121	0.208169	0.0352629	0.345155	-0.534108	-0.553247	0.0279813	-0.256519	-0.468822	0.222244	0.264021	0.189476	0.197038	0.0891973
ILMN_1715543	ACOT1	mod1	-0.410707	0.57579	-0.589193	-0.203089	0.570349	0.0229759	-0.460639	-0.21165	-0.285908	-0.189912	-0.158904	-0.435529	-0.532077	-0.377628	-0.311746	-0.146275	0.244845	0.230832
ILMN_1739594	ACOT11	mod0	0.0189506	0.379559	-0.442316	0.289931	0.371913	-0.204337	-0.175076	-0.175525	-0.179155	-0.133139	-0.456659	0.117232	-0.289195	-0.096684	-0.487555	-0.496754	0.0133241	0.237428
ILMN_1716237	ACOT2	mod1	-0.173603	0.548095	-0.510872	-0.172938	0.527282	0.035911	-0.380578	-0.189266	-0.339964	-0.185693	-0.0840244	-0.44091	-0.579875	-0.368277	-0.276573	0.064959	0.0566688	0.336789
ILMN_1764321	ACOT4	mod0	0.167927	0.162579	-0.0399554	-0.0224659	0.0960099	0.128537	-0.108511	0.0829935	-0.103781	-0.162362	-0.0178776	-0.016095	-0.105354	0.0563242	-0.0054764	-0.0754059	-0.285605	-0.0594709
ILMN_1740265	ACOT7	mod3	0.741088	-0.30486	0.28769	0.70005	-0.451415	-0.244389	0.702177	0.312332	-0.357772	-0.265067	-0.241112	0.490326	0.0567687	0.645443	0.0807766	0.107464	-0.447203	0.271915
ILMN_1679600	ACOT8	mod8	-0.253105	-0.0648351	0.0318217	-0.322227	0.37722	-0.161284	-0.298952	-0.437621	0.690034	0.439756	0.241377	0.0393372	0.169346	-0.474949	-0.277305	-0.186504	-0.0475001	-0.296081
ILMN_2367070	ACOT9	mod0	0.0337905	-0.620572	0.530401	-0.122221	-0.0082747	-0.557514	0.231469	-0.237134	0.59596	0.590113	0.208674	0.40374	0.337945	-0.0951946	-0.0369334	-0.0122036	-0.0130715	-0.372271
ILMN_1658995	ACOT9	mod0	0.253116	-0.706868	0.624241	0.127833	-0.125161	-0.623106	0.471428	-0.204511	0.515292	0.502028	0.159972	0.446867	0.256208	0.124277	-0.0421741	0.0918018	-0.148933	-0.192372
ILMN_1750158	ACOX1	mod0	0.428395	0.0795218	0.200584	-0.165964	-0.213363	0.480916	0.0433018	0.358355	-0.16086	-0.451609	0.313357	-0.330286	-0.199953	0.105836	0.378299	0.625455	-0.239348	-0.0200066
ILMN_1685703	ACOX2	mod1	-0.345323	0.712409	-0.695128	0.0863831	0.524203	0.143646	-0.511988	-0.211537	-0.308642	-0.344646	-0.455245	-0.138272	-0.238199	-0.285273	-0.501857	-0.478019	0.152692	0.248279
ILMN_1743396	ACOX3	mod0	0.168442	-0.131358	0.0938561	0.190729	-0.089888	-0.19385	0.223859	0.104466	-0.19471	-0.118502	0.0150193	0.0811992	-0.310095	0.133287	0.0884203	0.0528845	-0.192064	-0.0490726
ILMN_2104830	ACP2	mod0	-0.2498	-0.163319	0.0985164	0.0238696	0.221933	-0.383748	0.0399925	-0.286546	0.301892	0.0767	-0.0537812	0.223457	0.19276	-0.0498145	-0.26578	-0.201037	0.167261	-0.0665337
ILMN_2234343	ACP6	mod0	0.0158296	-0.320283	0.32972	-0.211643	-0.191566	0.0850311	0.0499194	0.0862674	0.436648	0.15869	0.349582	-0.0141597	0.336403	0.123261	0.227474	0.00714668	-0.323749	-0.371068
ILMN_1728331	ACPT	mod0	-0.235084	0.362748	-0.360745	-0.250408	0.435164	0.102183	-0.467531	-0.156369	0.118974	0.0791777	0.0257903	-0.345464	-0.347216	-0.344349	-0.183061	-0.341552	-0.156964	-0.023914
ILMN_1666690	ACRC	mod0	-0.523717	0.130395	-0.216507	-0.154622	0.181608	-0.105276	-0.235478	-0.173353	-0.00463445	0.148648	-0.135295	-0.103645	-0.13511	-0.266484	-0.151505	-0.0901104	0.858979	0.102409
ILMN_1684585	ACSL1	mod0	0.0489842	-0.0377512	0.0631384	-0.060672	0.170304	-0.240841	0.0541234	-0.149827	-0.0011207	0.0828839	0.0676554	0.0598711	-0.229936	-0.164993	-0.0952993	0.192447	0.175806	0.00370184
ILMN_2360705	ACSL3	mod0	0.00518068	-0.184351	0.197558	-0.0527157	-0.0326831	-0.0421455	0.0698619	-0.22193	0.271621	0.235044	0.274382	0.122372	0.287502	-0.107174	-0.0168201	0.116163	-0.130688	-0.168208
ILMN_1654414	ACSL3	mod0	0.296315	0.365006	-0.205686	0.0762111	-0.0569462	0.402487	-0.0806804	0.16338	-0.384507	-0.397216	-0.000458362	-0.242992	-0.305817	0.0523834	0.106272	0.128732	-0.326241	0.107326
ILMN_1666096	ACSL3	mod0	0.118229	0.174498	-0.0905848	-0.127835	0.0974266	0.215767	-0.245834	-0.0956989	0.22439	0.104065	-0.0244884	-0.10847	0.0819773	-0.169426	-0.138391	-0.0691785	-0.187801	-0.0900263
ILMN_2391458	ACSL4	mod0	-0.105066	-0.26203	0.290004	-0.16193	-0.0812445	-0.0321763	0.0158662	-0.0258378	0.247232	0.159958	0.334168	0.0950628	0.33709	-0.0168877	0.15346	0.0273782	-0.0502425	-0.290257
ILMN_1683598	ACSL4	mod2	0.497472	-0.670921	0.714353	0.252039	-0.682852	-0.151381	0.729327	0.366852	-0.0208584	-0.0900389	0.191314	0.394637	0.283188	0.573317	0.486224	0.383265	-0.118863	-0.0751836
ILMN_1766966	ACSM5	mod0	-0.451175	0.0757702	-0.0686555	-0.506936	0.016337	0.279757	-0.354062	0.144427	0.0757903	0.0374456	0.241718	-0.49432	-0.0159832	-0.129562	0.238059	0.0979107	0.408615	-0.0737432
ILMN_2070792	ACSM5	mod0	-0.178795	0.103102	-0.0410177	-0.369353	-0.0407918	0.338415	-0.240429	0.248935	-0.0679417	-0.105333	0.290812	-0.431032	-0.165392	-0.0376344	0.335548	0.11562	-0.0484989	-0.128046
ILMN_1752269	ACSS1	mod0	0.340791	0.444909	-0.354109	0.186742	0.152189	0.187859	-0.208881	0.0574663	-0.198386	-0.195002	-0.323505	-0.0809696	-0.204864	-0.0337346	-0.283762	-0.164733	-0.224954	0.274706
ILMN_1697510	ACSS2	mod0	-0.271868	0.335918	-0.376432	-0.215241	0.310135	0.126969	-0.391337	-0.171854	0.0977416	0.0701392	-0.0632283	-0.302786	-0.14564	-0.326974	-0.225389	-0.041783	0.209883	0.229824
ILMN_2336595	ACSS2	mod5	0.240685	0.397711	-0.110539	-0.326016	-0.0749805	0.755629	-0.295016	0.410518	-0.190655	-0.446731	0.328683	-0.52091	-0.178839	-0.0186775	0.359716	0.335786	-0.236634	0.0316547
ILMN_1714197	ACSS2	mod5	0.230009	0.421048	-0.120116	-0.337185	-0.0949868	0.782847	-0.308844	0.436082	-0.228059	-0.494861	0.315606	-0.508568	-0.166575	-0.0109459	0.387729	0.322436	-0.195858	-0.00400685
ILMN_1659885	ACSS3	mod0	0.2132	0.0373596	0.0919245	-0.0147624	-0.19168	0.30011	0.0967428	0.2367	-0.181442	-0.360641	0.127219	-0.227784	-0.0853137	0.216148	0.263524	0.286078	-0.345358	0.149597
ILMN_1671703	ACTA2	mod3	0.182524	0.302507	-0.432464	0.651738	0.127634	-0.202451	0.192893	-0.160205	-0.422074	-0.266567	-0.586391	0.111346	-0.206917	0.219332	-0.465055	-0.292117	-0.132612	0.569258
ILMN_2152131	ACTB	mod3	0.427818	0.035718	-0.137739	0.91394	-0.265488	-0.22823	0.581059	0.0860645	-0.616266	-0.460169	-0.609826	0.423684	-0.0556334	0.590452	-0.214188	-0.129361	-0.185553	0.553448
ILMN_1777296	ACTB	mod3	0.590284	-0.160897	0.0990853	0.763139	-0.432421	-0.198005	0.680524	0.277504	-0.576847	-0.42293	-0.388349	0.261251	-0.262665	0.686833	0.0605881	0.0972367	-0.245088	0.448878
ILMN_2038777	ACTB	mod3	0.374255	0.0179404	-0.144782	0.911124	-0.196396	-0.303965	0.560329	-0.0165622	-0.507643	-0.375065	-0.623207	0.471165	0.00591287	0.537138	-0.292522	-0.205546	-0.20172	0.522216
ILMN_1658660	ACTC1	mod0	0.479751	-0.379468	0.304872	0.586355	-0.483219	-0.220505	0.505966	0.3086	-0.0592604	-0.0178708	-0.410728	0.51335	0.166923	0.629765	0.0586445	-0.344326	-0.1749	-0.108216
ILMN_1704961	ACTG1	mod0	0.188546	-0.429767	0.289164	0.278735	-0.295081	-0.334135	0.429066	0.13468	-0.00793201	0.0388531	-0.0482549	0.147677	-0.20712	0.411653	0.115135	0.0468145	0.0240277	-0.0564089
ILMN_1795325	ACTG2	mod0	0.130561	0.263949	-0.304788	0.433972	-0.0589197	0.13943	0.139088	0.0225721	-0.368626	-0.357614	-0.299146	-0.0766617	-0.064238	0.247557	-0.15895	0.00983587	-0.115019	0.453739
ILMN_1749297	ACTL6A	mod0	0.695393	-0.320647	0.389536	0.261327	-0.414704	-0.0482368	0.47997	0.307443	-0.104273	-0.0753081	-0.0351957	0.0961273	-0.055206	0.443108	0.239013	0.379017	-0.415396	0.23788
ILMN_2232177	ACTN1	mod3	0.443951	-0.145638	0.044419	0.6507	-0.389307	-0.119254	0.593193	0.221254	-0.463484	-0.311286	-0.283741	0.146507	-0.144887	0.619649	0.0914893	0.0421029	-0.317117	0.368131
ILMN_1654422	ACTN2	mod1	0.243715	0.699804	-0.593716	0.305457	0.0589822	0.455611	-0.262016	0.212555	-0.564271	-0.495012	-0.519769	-0.134106	-0.229221	0.0961882	-0.213671	-0.273446	-0.080134	0.357388
ILMN_1665691	ACTN3	mod0	-0.460784	0.481063	-0.485433	-0.0868977	0.289315	0.253819	-0.375518	-0.225183	-0.138431	-0.186116	-0.193842	-0.222974	-0.0342581	-0.29727	-0.195161	-0.129984	0.337881	0.230776
ILMN_1725534	ACTN4	mod3	0.371809	0.014487	-0.133936	0.698768	-0.171597	-0.232624	0.498221	0.0211794	-0.458395	-0.320529	-0.416521	0.150894	-0.206286	0.477597	-0.144963	-0.0618697	-0.246947	0.565977
ILMN_1798254	ACTR10	mod0	0.262638	0.170457	-0.103908	0.209012	-0.289709	0.327744	0.0681889	0.401545	-0.363447	-0.356768	-0.37222	-0.0426686	0.0137799	0.414825	0.163843	-0.0690901	-0.0768444	0.260136
ILMN_1792314	ACTR1A	mod2	0.246296	-0.489319	0.67431	-0.21901	-0.521529	0.237675	0.315473	0.419438	0.132587	-0.195394	0.615418	0.0677647	0.242681	0.249041	0.661644	0.519551	-0.131042	-0.510251
ILMN_2388605	ACTR2	mod0	0.562291	-0.19105	0.235801	0.472543	-0.491778	0.022677	0.594967	0.402687	-0.4906	-0.459644	-0.127559	0.177343	0.0270899	0.594388	0.335489	0.263121	-0.350494	0.329165
ILMN_1657153	ACTR3	mod0	0.132827	-0.327135	0.190629	0.31709	-0.235545	-0.380047	0.489839	-0.074452	-0.0652494	0.139677	-0.161162	0.334724	0.178767	0.200748	0.0358321	0.103404	0.174603	0.380177
ILMN_1652594	ACTR5	mod2	0.497923	-0.456149	0.590425	0.0881876	-0.550891	0.0744372	0.542906	0.406305	-0.0940345	-0.13382	0.344823	0.0601909	0.0357824	0.45805	0.493982	0.617169	-0.148328	0.0262197
ILMN_1689162	ACTR8	mod0	0.303951	0.375692	-0.282727	0.180981	0.117088	0.0929946	0.0244924	0.0079463	-0.487591	-0.244451	-0.248106	-0.176629	-0.365417	0.00677714	-0.0910813	0.148691	-0.184969	0.557074
ILMN_1815392	ACTRT1	mod0	-0.152132	0.381532	-0.390899	-0.0907844	0.458285	-0.0220232	-0.410821	-0.181125	0.0302598	-0.034309	-0.126583	-0.203824	-0.300991	-0.252032	-0.282356	-0.479985	-0.278717	-0.0925473
ILMN_1760490	ACVR1	mod0	-0.177545	-0.159109	0.198563	-0.182451	-0.166147	0.13046	0.00419183	0.141163	0.114167	-0.0538776	0.278504	0.085093	0.200611	-0.0235543	0.334624	0.0524723	0.0383684	-0.281275
ILMN_2243308	ACVR1B	mod0	-0.118291	0.0702623	0.0103314	-0.0382885	-0.311982	0.381646	0.0507311	0.311155	-0.298108	-0.335475	0.0628465	-0.138474	-0.0134546	0.187375	0.335138	0.276136	0.459161	0.0454232
ILMN_1670912	ACVR2A	mod0	0.0584123	0.164896	-0.0177825	-0.223269	0.0583683	0.292107	-0.14491	0.057765	-0.0970935	-0.101609	0.199461	-0.218148	-0.00356351	-0.140645	0.152181	0.218047	-0.243547	0.0648895
ILMN_1807493	ACVRL1	mod0	0.00903718	-0.125736	-0.027697	0.420096	0.172675	-0.445198	0.264503	-0.374006	0.122145	0.0979402	-0.323352	0.503609	0.27746	-0.0300658	-0.419412	-0.164809	-0.175752	0.195512
ILMN_1683883	ACY1	mod0	-0.0770198	-0.371697	0.439765	-0.254593	-0.116482	-0.0906525	0.0760815	0.102348	0.333338	-0.0286178	0.385349	0.113853	0.217726	0.0786638	0.250048	0.0186653	0.0567834	-0.5094
ILMN_2319825	ACYP1	mod0	-0.376669	0.0966981	-0.257137	-0.114447	0.223842	-0.173163	-0.191977	-0.258279	0.00306589	0.31965	-0.0743292	0.0208884	-0.154599	-0.314181	-0.0996098	-0.200878	0.190446	-0.0857429
ILMN_1694233	ACYP1	mod0	-0.343295	-0.0586537	0.0627747	-0.581937	0.27007	0.0410417	-0.388383	-0.179061	0.555821	0.417896	0.483119	-0.307208	0.0956328	-0.364069	0.0288077	-0.000922815	0.104197	-0.263907
ILMN_1697550	ACYP2	mod0	-0.672492	0.161671	-0.23187	-0.481181	0.536597	-0.0766398	-0.550231	-0.518434	0.431142	0.360914	0.223044	-0.193523	0.0410216	-0.667617	-0.321919	-0.110762	0.329937	-0.241232
ILMN_2158705	ACYP2	mod0	-0.352725	0.435218	-0.392002	-0.298275	0.602944	0.0346152	-0.619426	-0.477181	0.235279	0.164975	-0.0667754	-0.11188	0.0169931	-0.631692	-0.513604	-0.202159	-0.00458949	-0.118401
ILMN_1803686	ADA	mod0	-0.294012	0.160335	-0.318652	0.357179	0.341059	-0.365675	-0.0655453	-0.419948	-0.0213538	0.0437733	-0.499133	0.493267	0.213065	-0.181109	-0.532655	-0.516859	0.0546439	0.130788
ILMN_1725043	ADAL	mod0	-0.194688	0.232911	-0.174124	-0.321795	0.397988	0.0213455	-0.358293	-0.174534	0.0607915	-0.0115032	0.00528609	-0.167862	-0.0788136	-0.348528	-0.17657	-0.0520365	-0.0574476	-0.0127198
ILMN_1711374	ADAM11	mod0	-0.430448	0.21418	-0.289399	-0.136948	0.168284	0.18497	-0.375898	-0.0857601	0.183929	0.0435827	-0.141817	-0.196504	0.0435696	-0.102312	-0.142087	-0.454105	0.0946246	-0.190065
ILMN_2384544	ADAM15	mod3	0.410808	-0.283664	0.18091	0.550564	-0.3836	-0.210684	0.599197	0.212647	-0.222182	-0.228883	-0.154729	0.369655	0.252313	0.613708	0.10177	-0.0206984	-0.347005	0.413861
ILMN_1756920	ADAM15	mod3	0.519337	-0.301726	0.214948	0.617292	-0.480463	-0.198485	0.690111	0.270504	-0.330473	-0.255436	-0.208417	0.394165	0.193977	0.657458	0.171646	0.0597163	-0.34611	0.480825
ILMN_1751500	ADAM15	mod0	0.117442	0.0424254	-0.131594	0.361236	-0.123553	-0.0670682	0.305196	0.0210439	-0.349411	-0.231669	-0.225229	-0.011193	-0.129172	0.304672	-0.00704519	0.11432	-0.0717321	0.510185
ILMN_1713751	ADAM19	mod1	-0.238171	0.700095	-0.656941	0.126635	0.233418	0.381742	-0.414387	0.0382799	-0.461277	-0.489947	-0.435166	-0.119555	-0.196216	-0.112796	-0.221749	-0.427455	0.117195	0.184387
ILMN_2060086	ADAM23	mod7	0.170451	-0.105524	0.192823	0.0179778	-0.410809	0.354242	0.125048	0.507795	-0.153268	-0.237592	0.15852	-0.132794	-0.0766319	0.403895	0.412654	0.0424685	-0.194272	-0.278567
ILMN_1671297	ADAM33	mod1	0.040584	0.733944	-0.64259	0.0408316	0.361508	0.309305	-0.348816	-0.0680551	-0.511157	-0.416656	-0.354515	-0.345149	-0.4021	-0.205671	-0.244931	-0.0991974	-0.21734	0.40794
ILMN_1673566	ADAMTS1	mod0	0.493054	-0.228602	0.289614	0.36819	-0.436765	-0.0353769	0.518776	0.204727	-0.346526	-0.198425	-0.126586	0.197176	0.194434	0.442714	0.174209	0.432626	-0.0908286	0.470042
ILMN_2413732	ADAMTS13	mod0	-0.122734	0.141509	-0.239366	-0.0404005	0.157195	-0.00766244	-0.206889	-0.129024	0.0652247	0.206969	-0.0756876	-0.00853667	-0.164148	-0.247793	-0.102863	-0.238578	-0.164915	-0.0927582
ILMN_1805543	ADAMTS9	mod0	0.49114	-0.0088981	0.186613	0.198323	-0.495927	0.445102	0.29345	0.472175	-0.278566	-0.456621	0.0177741	0.125339	0.259606	0.434362	0.389108	0.212798	-0.246747	0.130554
ILMN_1721495	ADAMTSL2	mod1	-0.336749	0.56643	-0.566928	0.0240583	0.397963	0.148006	-0.514878	-0.173243	-0.162339	-0.0428423	-0.483037	0.0214344	-0.0080557	-0.326837	-0.423565	-0.529712	0.227985	0.0533342
ILMN_1687035	ADAMTSL4	mod3	0.206766	-0.149776	0.0412216	0.580344	-0.201114	-0.278583	0.422267	-0.00428289	-0.233011	-0.148124	-0.314049	0.453276	0.0106213	0.332354	-0.125204	-0.0760103	-0.061923	0.190723
ILMN_1793040	ADAMTSL5	mod1	0.166115	0.580209	-0.490392	0.27658	0.264572	0.142968	-0.153237	-0.0506091	-0.484269	-0.373317	-0.330646	-0.102439	-0.443855	-0.0323231	-0.295466	-0.171244	-0.108424	0.296371
ILMN_1763000	ADAP2	mod11	0.253951	-0.443352	0.326645	0.454417	-0.313506	-0.341041	0.425919	0.0468582	0.136629	0.129328	-0.224741	0.854438	0.620442	0.274542	-0.085252	-0.256397	-0.164205	-0.221395
ILMN_2320964	ADAR	mod3	0.471653	-0.182564	0.167155	0.697597	-0.465532	-0.045593	0.614883	0.316333	-0.420823	-0.435504	-0.282884	0.454926	0.249336	0.639735	0.0678824	0.0671131	-0.216794	0.41617
ILMN_2319326	ADARB1	mod0	0.568711	-0.153855	0.190098	0.459811	-0.560962	0.0703337	0.546744	0.542799	-0.50861	-0.485921	-0.182846	0.0939226	-0.140378	0.696456	0.359884	0.140982	-0.171855	0.289108
ILMN_1679797	ADARB1	mod0	0.53973	-0.176949	0.16436	0.489445	-0.546853	0.0135587	0.505114	0.57717	-0.442588	-0.413992	-0.236873	0.136624	-0.161054	0.702113	0.328449	-0.0421547	-0.132335	0.176643
ILMN_1698777	ADCK1	mod1	0.000731322	0.53408	-0.387458	-0.115683	0.305982	0.262723	-0.332271	0.104529	-0.337405	-0.43796	-0.0286266	-0.435284	-0.593872	-0.164034	-0.0528763	0.0124922	0.0423674	0.186756
ILMN_1700349	ADCK4	mod2	0.529469	-0.53146	0.656903	0.116967	-0.442413	-0.0628333	0.430869	0.38941	0.216341	-0.0800263	0.229562	0.349302	0.206626	0.436463	0.317735	0.179709	-0.400894	-0.394754
ILMN_1761309	ADCK5	mod2	0.480137	-0.409102	0.551227	0.173139	-0.631367	0.219393	0.489021	0.568724	-0.0639311	-0.405486	0.237517	0.229818	0.389751	0.634487	0.545575	0.287128	-0.423332	-0.131111
ILMN_2120555	ADCY1	mod1	-0.284987	0.767821	-0.664544	-0.121253	0.2529	0.50395	-0.482523	0.093715	-0.514403	-0.503531	-0.262328	-0.521595	-0.336736	-0.1377	-0.0497714	-0.220554	0.248453	0.325364
ILMN_1810691	ADCY2	mod5	0.104439	0.299103	-0.16262	-0.190599	-0.200329	0.577749	-0.265284	0.551134	-0.297303	-0.303443	0.0200844	-0.31566	-0.192512	0.0727558	0.358949	-0.10557	-0.0329432	-0.158835
ILMN_1676893	ADCY3	mod3	0.310818	-0.0427154	-0.0804143	0.847461	-0.220087	-0.284416	0.588659	0.0326976	-0.481836	-0.33941	-0.544333	0.486637	0.0725217	0.541199	-0.221915	-0.139575	-0.102164	0.547151
ILMN_2148944	ADCY4	mod0	0.411027	0.126658	-0.0793062	0.288533	-0.369345	0.271954	0.277648	0.488495	-0.573989	-0.459083	-0.1456	-0.100534	-0.0406242	0.48475	0.277139	0.123894	-0.16386	0.589246
ILMN_1708588	ADCY5	mod0	-0.522268	0.47457	-0.539345	-0.274218	0.329489	0.287703	-0.572388	-0.148823	-0.00345967	0.110991	-0.0569558	-0.450245	-0.20606	-0.330624	-0.140078	-0.357962	0.18854	0.0678717
ILMN_2311674	ADCY6	mod0	0.335715	0.118515	-0.0659094	0.360112	-0.278454	0.259052	0.265098	0.282949	-0.371756	-0.333625	-0.0669058	-0.0743293	-0.148269	0.332989	0.162817	0.0825219	-0.23349	0.247702
ILMN_1685156	ADCY6	mod0	0.304422	0.33015	-0.27061	0.243716	-0.134904	0.353673	0.0617711	0.372848	-0.475929	-0.545873	-0.195825	-0.298403	-0.259238	0.344002	0.137574	-0.0165424	-0.326159	0.394401
ILMN_1654287	ADCY9	mod1	0.0429912	0.58161	-0.359957	-0.21176	0.0366516	0.620946	-0.325961	0.350994	-0.543529	-0.607048	0.068187	-0.452095	-0.344424	-0.0680564	0.24536	0.225557	0.107796	0.118311
ILMN_2356786	ADD1	mod5	0.525796	0.0812756	0.207315	-0.0083455	-0.507281	0.675904	0.167143	0.602445	-0.391269	-0.546174	0.255864	-0.127807	0.059222	0.359851	0.557378	0.458166	-0.330827	-0.0153041
ILMN_1814526	ADD3	mod11	0.04052	-0.321255	0.0999456	0.651973	-0.085197	-0.556804	0.428979	-0.205247	0.0139336	0.156191	-0.476478	0.809286	0.360132	0.233495	-0.367497	-0.387405	0.0500022	-0.0274886
ILMN_2311278	ADD3	mod0	0.622877	-0.407728	0.395494	0.645001	-0.374822	-0.257916	0.737433	0.177174	-0.165468	-0.245021	-0.121132	0.496627	0.207682	0.603372	0.0225406	0.202172	-0.504325	0.266623
ILMN_1764309	ADH1A	mod0	0.494774	-0.443738	0.384336	0.329798	-0.46936	-0.155592	0.589045	0.281383	-0.142549	0.0322405	-0.102363	0.153588	0.0315125	0.535398	0.281843	0.262758	-0.242078	0.215825
ILMN_1740717	ADH1C	mod0	0.137764	0.0956714	-0.150093	0.306171	-0.000994731	-0.123395	0.122598	-0.0370371	-0.323314	0.0133644	-0.351209	0.244587	0.102506	0.0693689	-0.166342	-0.0414315	0.0064444	0.346571
ILMN_1738604	ADH5	mod0	-0.15364	-0.0116072	-0.00321631	-0.163993	0.146255	-0.0167925	-0.166578	-0.143665	0.316096	0.178224	0.00508111	-0.112001	0.00964483	-0.0857692	-0.121072	-0.119726	0.12697	-0.249314
ILMN_1702858	ADHFE1	mod1	-0.199645	0.734802	-0.607927	-0.321916	0.285727	0.631506	-0.686384	0.109936	-0.227686	-0.266944	-0.0910311	-0.483541	-0.120272	-0.326429	-0.0632839	-0.153268	0.00813086	0.123882
ILMN_2363634	ADHFE1	mod1	-0.20294	0.679017	-0.603737	-0.273299	0.33468	0.491503	-0.668571	0.00405358	-0.126159	-0.16124	-0.164328	-0.370801	-0.0392609	-0.356196	-0.183579	-0.250974	-0.0760398	0.115552
ILMN_1813975	ADI1	mod8	-0.321015	-0.31425	0.228973	-0.322599	0.0682767	-0.123309	-0.159954	-0.216612	0.704357	0.496863	0.225262	0.133861	0.523365	-0.194519	-0.060597	-0.186172	0.0550001	-0.381305
ILMN_2096322	ADIPOR1	mod1	-0.00846934	0.689191	-0.629589	0.14468	0.174308	0.330258	-0.309663	0.122874	-0.671377	-0.403783	-0.354124	-0.277131	-0.579239	-0.0730841	-0.142268	-0.179302	0.0792146	0.233276
ILMN_1688322	ADIPOR1	mod1	0.0137097	0.662414	-0.605628	0.140255	0.245162	0.268594	-0.355035	0.060782	-0.547827	-0.369355	-0.407025	-0.150581	-0.425057	-0.0998412	-0.237715	-0.287244	-0.058891	0.201617
ILMN_2224833	ADIPOR2	mod1	-0.122106	0.767908	-0.705006	0.115378	0.3148	0.37279	-0.368473	0.0104991	-0.627185	-0.451653	-0.316036	-0.320473	-0.511611	-0.202688	-0.226576	-0.139481	0.111152	0.361175
ILMN_2358626	ADK	mod0	-0.533387	-0.00480485	-0.0368163	-0.281876	0.491964	-0.33509	-0.237414	-0.529505	0.336587	0.224653	0.0837576	-0.0190061	0.0309318	-0.427356	-0.319761	-0.0708503	0.232295	-0.161806
ILMN_1768062	ADK	mod0	-0.331492	-0.161204	0.101441	-0.233623	0.335286	-0.31344	-0.1532	-0.360604	0.466657	0.287732	0.0732286	0.0674368	0.184686	-0.289635	-0.290007	-0.0883487	0.0575919	-0.228848
ILMN_1708934	ADM	mod6	0.269812	-0.669195	0.62585	0.104582	-0.521028	-0.116927	0.562379	0.12548	0.287796	0.179527	0.325952	0.285943	0.599701	0.409353	0.366841	0.302083	-0.276134	-0.0988951
ILMN_2080751	ADNP2	mod3	0.386706	-0.108662	0.0888438	0.501416	-0.189289	-0.208858	0.452492	0.0848912	-0.330644	-0.265098	-0.338924	0.397138	0.189609	0.384355	-0.125999	0.114499	-0.227184	0.429445
ILMN_1747227	ADORA1	mod2	0.288471	-0.767427	0.719089	0.11998	-0.334843	-0.461739	0.541009	0.0699989	0.427385	0.320682	0.190032	0.393	0.283856	0.365643	0.165739	0.136517	-0.142556	-0.205671
ILMN_1793959	ADPGK	mod0	0.354342	-0.10686	0.227023	0.270217	-0.444336	0.196782	0.373296	0.355449	-0.348722	-0.389461	-0.0433974	0.174412	0.165061	0.463688	0.242615	0.343751	0.0120859	0.0852655
ILMN_1794512	ADPRH	mod2	0.509215	-0.535442	0.670252	0.1247	-0.712311	0.105823	0.534679	0.520755	0.0046996	-0.193688	0.221049	0.31346	0.337828	0.596563	0.562755	0.358492	-0.0837589	-0.203293
ILMN_1795788	ADPRHL1	mod0	0.03267	0.0519793	-0.0216129	0.0844972	-0.109267	0.163122	0.0520426	0.223227	-0.191681	-0.28556	-0.0422721	-0.109084	-0.192139	0.240822	0.0772753	0.0432651	-0.0399094	-0.124031
ILMN_1760335	ADPRHL1	mod0	0.134349	-0.0519408	0.0633664	0.135952	-0.121427	0.0405288	0.0739248	0.260801	-0.0711312	-0.160478	-0.114976	0.107317	-0.00944886	0.292487	0.0179257	-0.251415	-0.24005	-0.269046
ILMN_1788530	ADPRHL1	mod0	0.333012	-0.105103	0.139967	0.232607	-0.112903	-0.11178	0.259347	0.157983	-0.202027	-0.177966	-0.116601	0.0831902	-0.19968	0.281976	-0.0133527	0.0495332	-0.323007	-0.0809288
ILMN_1811480	ADPRHL2	mod2	0.0309742	-0.619008	0.649183	-0.297955	-0.193533	-0.207884	0.174784	0.0147555	0.555182	0.434002	0.508566	0.234948	0.309504	-0.0533442	0.231184	0.318708	0.106701	-0.504852
ILMN_1677868	ADRA2B	mod0	-0.206677	0.227224	-0.343805	0.0765155	0.183674	-0.104401	-0.0831128	-0.102017	-0.262606	-0.0610838	-0.109112	-0.0613437	-0.172936	-0.162303	-0.159226	-0.0460965	0.292421	0.338172
ILMN_1695590	ADRB2	mod0	0.248512	0.264149	-0.32048	0.39991	-0.100286	0.0786563	-0.00568268	0.261042	-0.384878	-0.222347	-0.673149	0.136356	-0.19359	0.278434	-0.132766	-0.488956	-0.151636	0.106122
ILMN_2389013	ADRM1	mod10	-0.0788678	-0.450253	0.540117	-0.569781	-0.198714	0.158792	0.0405509	0.107691	0.523227	0.245248	0.904103	-0.33975	0.123774	-0.0904682	0.545028	0.521253	-0.0961226	-0.410569
ILMN_1760143	ADRM1	mod10	-0.0651644	-0.453984	0.538523	-0.53868	-0.193375	0.147709	0.0754503	0.0871272	0.513392	0.229207	0.902058	-0.298511	0.140191	-0.108285	0.523924	0.56869	-0.0674378	-0.380215
ILMN_1790757	ADSL	mod1	-0.546527	0.707526	-0.643582	-0.479955	0.544584	0.431313	-0.746231	-0.251818	-0.065872	-0.0518874	0.125138	-0.677753	-0.35164	-0.603038	-0.170515	-0.047196	0.196603	0.157253
ILMN_2092664	ADSS	mod0	0.293246	-0.435674	0.414234	0.200752	-0.0822314	-0.43627	0.521886	-0.215511	0.181666	0.110979	0.205949	0.251962	0.237778	0.151993	-0.0139383	0.335927	-0.221005	0.202473
ILMN_1778796	ADSS	mod0	-0.514105	0.0192741	-0.194286	0.00468746	0.355347	-0.426004	-0.0813519	-0.5777	0.167834	0.316412	-0.203779	0.0611795	0.0810173	-0.302511	-0.447697	-0.0570743	0.63168	0.347303
ILMN_1720235	ADSSL1	mod1	-0.335185	0.911047	-0.819069	-0.116613	0.405333	0.531542	-0.642649	-0.0568683	-0.460402	-0.433591	-0.284182	-0.490701	-0.364021	-0.344932	-0.228525	-0.238242	0.207739	0.337308
ILMN_2240009	ADSSL1	mod1	-0.384621	0.8216	-0.766451	-0.167473	0.451321	0.410973	-0.565435	-0.150163	-0.442871	-0.371243	-0.170609	-0.600003	-0.47962	-0.347483	-0.221412	-0.0667114	0.210944	0.395123
ILMN_1736178	AEBP1	mod3	0.448535	-0.0295058	-0.0706294	0.852557	-0.366836	-0.105969	0.543866	0.19891	-0.491903	-0.402831	-0.515301	0.434074	0.102418	0.62042	-0.118031	-0.166256	-0.258202	0.374555
ILMN_1712944	AES	mod1	-0.299407	0.759592	-0.725202	0.0415598	0.496799	0.216482	-0.446929	-0.264464	-0.476756	-0.325822	-0.335254	-0.19169	-0.247245	-0.404448	-0.377792	-0.162292	0.0680703	0.439143
ILMN_2333107	AES	mod1	-0.249838	0.827508	-0.787661	0.101834	0.506611	0.209009	-0.431325	-0.260014	-0.552694	-0.36091	-0.412511	-0.264447	-0.400089	-0.35372	-0.422556	-0.186374	0.115266	0.500532
ILMN_1701998	AFAP1	mod6	0.414169	-0.542138	0.51698	0.436758	-0.558868	-0.136452	0.646575	0.221325	0.0299272	-0.117793	0.0999444	0.552229	0.52582	0.535822	0.278821	0.10458	-0.357716	-0.194143
ILMN_1730995	AFAP1L2	mod3	0.293612	0.13128	-0.144459	0.625855	-0.0905237	-0.0442679	0.340865	0.0143219	-0.503478	-0.451728	-0.308401	0.321275	-0.0173294	0.286202	-0.204058	0.0956326	-0.262821	0.407894
ILMN_2129015	AFF1	mod5	0.423436	-0.0378553	0.315971	-0.187525	-0.517643	0.646021	0.114636	0.600629	-0.263948	-0.439094	0.319959	-0.226995	0.0684689	0.328225	0.626057	0.564362	-0.282857	-0.186814
ILMN_1708502	AFF4	mod2	0.793484	-0.511359	0.71514	0.166217	-0.722002	0.203813	0.665266	0.557306	-0.142627	-0.333239	0.371254	0.0794047	0.221791	0.664164	0.629691	0.693971	-0.547345	0.0590158
ILMN_1705447	AFG3L1	mod7	0.587873	-0.189469	0.491125	-0.0470132	-0.695699	0.610102	0.317205	0.830067	-0.247205	-0.575874	0.358459	-0.123522	0.197833	0.614613	0.742979	0.476482	-0.272589	-0.125248
ILMN_2066124	AFG3L2	mod0	-0.433419	0.40836	-0.411037	-0.426554	0.470793	0.0889108	-0.467683	-0.224573	-0.0542344	-0.0217313	0.176331	-0.452138	-0.269255	-0.470732	-0.0713877	-0.0270352	0.189313	0.0557808
ILMN_1707551	AFMID	mod0	0.283469	-0.0891812	0.0262794	0.179489	-0.020803	-0.266454	0.143471	0.0354856	-0.10387	0.13972	-0.238673	0.259944	-0.100651	0.0457759	-0.107046	-0.115934	-0.0752848	0.041684
ILMN_2402766	AFTPH	mod0	0.214774	-0.351043	0.352795	0.0695528	-0.267036	-0.086156	0.331579	0.0171399	0.110207	0.172598	0.167179	0.064725	0.114377	0.159974	0.196269	0.410095	-0.0390955	0.111792
ILMN_1767722	AFTPH	mod0	0.48223	-0.0152522	0.170645	0.0208188	-0.0943356	0.212142	0.0648845	0.191858	0.0963051	-0.0750297	0.194199	-0.01452	0.146461	0.0871285	0.0594958	0.273554	-0.570693	0.0969396
ILMN_2342841	AFTPH	mod0	0.252265	-0.158151	0.135537	0.112008	-0.169499	-0.09519	0.267011	-0.0320296	-0.0325426	0.198481	-0.0394517	0.0830427	0.179308	0.116585	0.0549165	0.235601	-0.138974	0.336619
ILMN_1802631	AGA	mod4	-0.430993	0.585354	-0.675276	-0.0313528	0.710174	-0.110104	-0.57547	-0.565094	0.0613586	0.205516	-0.394398	-0.0246576	-0.0905103	-0.592619	-0.703186	-0.525802	0.0829961	0.176751
ILMN_2269136	AGAP3	mod0	-0.0695966	0.218874	-0.21625	-0.0199878	0.446578	-0.205861	-0.0445329	-0.393674	-0.131779	0.0183975	0.0543965	-0.0529993	-0.171209	-0.374803	-0.298438	0.194326	-0.121689	0.36838
ILMN_3239130	AGAP6	mod0	0.404033	0.0547869	0.0726519	0.280297	-0.459292	0.390036	0.232875	0.584561	-0.424216	-0.571593	-0.108156	-0.101755	-0.17213	0.56893	0.335376	0.176977	-0.0531769	0.0840998
ILMN_3242883	AGAP8	mod7	0.481187	0.243466	-0.0310131	0.0986121	-0.42049	0.650206	0.0771542	0.796555	-0.562651	-0.728295	0.0171723	-0.397869	-0.297478	0.536627	0.475967	0.177857	-0.28321	0.0671864
ILMN_3260345	AGFG1	mod2	-0.0754378	-0.513018	0.536768	-0.418717	-0.180131	-0.158975	0.13004	0.049739	0.368351	0.388192	0.496162	0.0123757	0.207318	-0.0574181	0.378304	0.259307	0.18724	-0.416666
ILMN_1703228	AGFG2	mod0	-0.257859	0.243037	-0.327405	0.0589125	0.240155	-0.14694	-0.109187	-0.333286	-0.179469	0.0775809	-0.246205	0.0289637	-0.0703505	-0.263098	-0.292622	-0.00935168	0.446177	0.393314
ILMN_1776153	AGGF1	mod0	0.201915	0.146811	0.0694363	-0.19265	-0.0492125	0.434871	-0.185248	0.14439	0.094282	-0.135532	0.254414	-0.158759	0.140017	-0.0623663	0.151876	0.137003	-0.432102	-0.0886805
ILMN_2371825	AGL	mod1	-0.375261	0.839869	-0.804446	-0.0520873	0.420556	0.414497	-0.639204	-0.0610026	-0.360914	-0.330734	-0.478909	-0.366799	-0.262877	-0.271517	-0.338118	-0.478291	0.225862	0.281341
ILMN_1717468	AGL	mod0	-0.350964	0.487194	-0.431279	-0.281607	0.333428	0.332221	-0.477139	-0.0527509	-0.0593283	-0.149069	-0.0504636	-0.504726	-0.277645	-0.241169	-0.140889	-0.106431	0.204643	0.0160281
ILMN_1664006	AGL	mod1	-0.265478	0.862522	-0.774617	-0.0134035	0.361232	0.480972	-0.564223	-0.0107949	-0.481895	-0.432497	-0.453159	-0.370621	-0.304547	-0.225093	-0.282447	-0.305503	0.182625	0.353449
ILMN_1707169	AGMAT	mod1	-0.334184	0.697518	-0.644151	-0.15471	0.251978	0.507134	-0.569819	-0.0461829	-0.329305	-0.203099	-0.27474	-0.333019	-0.0907453	-0.309074	-0.163049	-0.210216	0.16563	0.202884
ILMN_1732176	AGPAT2	mod0	-0.247057	0.264263	-0.421581	0.236801	0.22592	-0.181629	-0.00459412	-0.20151	-0.304288	-0.0807555	-0.383796	-0.207089	-0.535058	-0.0534459	-0.257182	-0.145628	0.375877	0.472085
ILMN_1681081	AGPAT2	mod0	0.294723	0.149285	-0.20663	0.325606	0.0326001	-0.0837135	0.193396	0.0040708	-0.289914	-0.154062	-0.224083	-0.218869	-0.534261	0.204175	-0.114901	0.00943612	-0.240142	0.425331
ILMN_2377430	AGPAT2	mod0	0.161215	0.308398	-0.354259	0.222696	0.245483	-0.0656814	-0.0343056	-0.0509139	-0.301594	-0.228422	-0.263529	-0.241725	-0.587802	0.0147045	-0.209665	-0.101706	-0.212232	0.420331
ILMN_1662049	AGPAT5	mod2	0.552453	-0.485345	0.654206	0.101223	-0.51924	0.0410732	0.501487	0.338234	0.0544334	-0.0705967	0.276811	0.213109	0.270722	0.446761	0.361798	0.489611	-0.278684	-0.0648717
ILMN_1740752	AGPAT6	mod0	-0.378041	-0.125427	-0.036588	0.0682706	0.0889987	-0.350047	0.0745403	-0.239926	0.0711927	0.259449	-0.138875	0.217922	0.109856	-0.113873	-0.201537	-0.123085	0.689727	0.000460406
ILMN_1794875	AGPAT9	mod0	-0.01188	0.344449	-0.219918	-0.285658	0.111675	0.419642	-0.326295	-0.0552048	-0.0559772	-0.0520373	0.240726	-0.210392	0.122337	-0.332113	0.0610793	0.244367	-0.133996	0.0425433
ILMN_1698209	AGPS	mod2	0.60124	-0.628493	0.70935	0.293565	-0.525874	-0.214833	0.70615	0.292427	-0.00261051	-0.155619	0.254653	0.3872	0.172825	0.525915	0.36477	0.498746	-0.333306	-0.0752572
ILMN_1728787	AGR3	mod0	-0.619609	-0.0177092	-0.173749	-0.189416	0.288229	-0.363919	-0.165382	-0.457025	0.198557	0.424603	-0.0664631	0.0478617	0.125684	-0.385185	-0.291846	-0.10861	0.789327	0.134028
ILMN_1770454	AGRN	mod1	-0.273357	0.67078	-0.669648	-0.0198	0.610023	0.0879452	-0.521695	-0.344077	-0.0985712	-0.207038	-0.276637	-0.354814	-0.375042	-0.365389	-0.502633	-0.31779	-0.0730525	0.222266
ILMN_1813530	AGT	mod0	-0.0266982	0.140113	-0.176807	0.277394	0.0107957	-0.0345867	-0.0060635	0.093995	-0.215675	-0.324664	-0.242824	0.252226	0.0150148	0.175715	-0.118193	-0.4014	-0.0674366	-0.0881872
ILMN_1718071	AGTPBP1	mod0	-0.642755	0.440722	-0.407334	-0.510571	0.546478	0.169271	-0.621027	-0.423741	0.131859	0.144261	0.194596	-0.474256	-0.151944	-0.673468	-0.243512	0.0552472	0.287301	0.0383709
ILMN_1814327	AGTR1	mod0	0.270501	-0.271697	0.136101	0.690634	-0.154795	-0.448406	0.606478	-0.199866	-0.158663	0.0229777	-0.373138	0.503915	0.0966826	0.345294	-0.246244	0.0232593	-0.0962156	0.422658
ILMN_2341343	AGTR1	mod0	0.187561	-0.290337	0.124402	0.613884	-0.15194	-0.49701	0.562606	-0.212172	-0.127978	0.113482	-0.454637	0.531052	0.100145	0.296301	-0.251897	-0.0356892	0.082311	0.30468
ILMN_1802458	AGTRAP	mod2	0.310067	-0.71815	0.730091	0.0344123	-0.361688	-0.262651	0.452766	0.122431	0.555633	0.200723	0.3335	0.424118	0.587714	0.312941	0.195443	0.160854	-0.256992	-0.319418
ILMN_2307656	AGTRAP	mod2	0.289759	-0.696445	0.726508	-0.045208	-0.305132	-0.236631	0.348457	0.102245	0.640506	0.287744	0.37456	0.382897	0.532091	0.239174	0.191883	0.0937735	-0.319808	-0.463671
ILMN_1673529	AGXT2L2	mod0	-0.111571	-0.395799	0.400663	-0.140107	-0.356654	0.0757136	0.141356	0.36123	0.245517	-0.103498	0.309114	-0.0166193	0.267139	0.344156	0.379728	-0.0150277	0.176736	-0.440214
ILMN_1809139	AHCTF1	mod5	0.0660835	0.314337	-0.158418	-0.356645	-0.164683	0.620841	-0.340587	0.456952	-0.202837	-0.168662	0.0754689	-0.477682	-0.137403	0.0170699	0.366069	0.00856281	0.0304336	-0.097109
ILMN_1747504	AHCTF1	mod0	-0.0083726	0.200993	-0.128907	-0.0448	-0.0893856	0.192769	0.0578437	0.175644	-0.508498	-0.3741	0.0265573	-0.222587	-0.191308	0.0623513	0.289283	0.276595	0.255132	0.301141
ILMN_1657862	AHCY	mod2	0.629679	-0.645344	0.763949	0.167761	-0.689022	-0.0591529	0.651754	0.502783	-0.0590176	-0.0857654	0.287722	0.317584	0.162608	0.581807	0.552155	0.467636	-0.183025	-0.235246
ILMN_1770412	AHCYL1	mod0	0.170956	-0.296548	0.470846	-0.190874	-0.484565	0.345905	0.310664	0.37368	-0.115144	-0.281568	0.604787	-0.171025	0.0803507	0.286839	0.685686	0.690175	-0.0659872	-0.158289
ILMN_1712786	AHCYL2	mod5	0.405152	0.225712	0.0768331	-0.0738632	-0.435169	0.702656	0.052414	0.599651	-0.538582	-0.658356	0.148547	-0.260854	0.0138494	0.307012	0.550637	0.413525	-0.206044	0.116543
ILMN_1680111	AHDC1	mod0	0.0169479	-0.362602	0.455791	-0.297063	-0.421919	0.228238	0.133594	0.433375	0.13325	-0.103305	0.485536	-0.0787641	0.233964	0.249535	0.62056	0.149898	-0.0869171	-0.428561
ILMN_1791006	AHI1	mod0	0.579455	-0.458144	0.529945	0.386599	-0.65196	-0.0163004	0.671972	0.535402	-0.278762	-0.376089	0.0608686	0.355945	0.119546	0.666897	0.415662	0.332523	-0.199564	-0.109299
ILMN_1714567	AHNAK	mod0	0.656187	-0.270636	0.341179	0.49719	-0.776809	0.194837	0.649397	0.743138	-0.547759	-0.567343	-0.120442	0.167496	-0.00620813	0.879533	0.553895	0.223229	-0.199531	0.206983
ILMN_1792495	AHNAK	mod0	0.194492	-0.194894	0.182092	0.0512965	-0.419367	0.210401	0.225034	0.475575	-0.0654724	-0.1548	0.201832	-0.219427	-0.0599428	0.443524	0.456356	-0.0361622	-0.278551	-0.0878129
ILMN_1752159	AHNAK	mod0	0.0068101	0.0825647	-0.0771241	-0.0974744	-0.257584	0.370704	-0.0952262	0.439856	-0.0987738	-0.161129	0.107314	-0.383507	-0.208434	0.248693	0.378073	-0.216061	-0.118693	-0.179119
ILMN_1798308	AHSA2	mod7	0.583838	-0.617239	0.749088	0.0456752	-0.811352	0.224136	0.55985	0.695706	0.0082281	-0.149249	0.410713	0.22921	0.365436	0.590069	0.6957	0.494335	-0.205134	-0.287006
ILMN_1696512	AHSP	mod0	-0.0974837	-0.379433	0.350543	-0.067706	-0.200494	-0.0972823	0.171462	-0.0144897	0.29929	0.193726	0.208931	0.223175	0.408167	0.105241	0.117115	0.0672596	0.181295	-0.274511
ILMN_3240117	AIDA	mod0	0.569575	-0.187658	0.172253	0.621893	-0.427806	-0.160197	0.658868	0.223416	-0.503684	-0.269467	-0.327411	0.361056	-0.0646842	0.520428	0.100464	0.260321	-0.089653	0.461944
ILMN_1703538	AIF1	mod11	0.0382991	-0.448796	0.263729	0.272108	-0.0355944	-0.549008	0.284766	-0.284772	0.34635	0.409354	-0.22604	0.749724	0.523921	-0.0153555	-0.307432	-0.145879	0.0148534	-0.154662
ILMN_1792473	AIF1	mod11	-0.0183653	-0.460353	0.273901	0.37614	-0.047235	-0.600846	0.349562	-0.326707	0.323221	0.340617	-0.241236	0.900206	0.68003	0.0530828	-0.314788	-0.278095	-0.0390654	-0.159223
ILMN_3246401	AIF1L	mod3	0.201886	0.143573	-0.303624	0.646872	-0.0664048	-0.217824	0.362464	0.0229359	-0.536881	-0.268476	-0.511106	0.0476574	-0.328951	0.361374	-0.180504	-0.167031	-0.0540665	0.601304
ILMN_1770725	AIF1L	mod3	0.0378463	0.11941	-0.330335	0.512261	0.080287	-0.300869	0.241012	-0.131021	-0.319952	-0.0834835	-0.471562	-0.0479648	-0.323983	0.221937	-0.294789	-0.214567	-0.00861064	0.547568
ILMN_2313821	AIFM1	mod0	-0.334959	0.36295	-0.361057	-0.316062	0.422493	0.0416234	-0.393666	-0.132476	-0.0917791	-0.0796957	0.0317481	-0.394033	-0.419623	-0.32545	-0.141255	-0.138822	0.194287	-0.0558098
ILMN_1717357	AIFM1	mod0	-0.191642	0.332204	-0.387758	2.6e-05	0.284748	0.0333375	-0.168395	-0.133404	-0.23665	-0.225986	-0.0677609	-0.210884	-0.329389	-0.163634	-0.159613	-0.0825286	0.0355464	0.107148
ILMN_1668408	AIFM1	mod0	-0.465206	0.369082	-0.375994	-0.311542	0.544348	-0.0160222	-0.435564	-0.282311	0.0603422	-0.069744	-0.012496	-0.411615	-0.387319	-0.366198	-0.284992	-0.176564	0.225714	-0.0281238
ILMN_1797974	AIG1	mod1	-0.18381	0.609072	-0.680735	0.308237	0.362423	0.0449737	-0.38508	-0.155076	-0.281579	-0.193684	-0.730385	0.143006	-0.0944481	-0.132885	-0.577517	-0.64791	0.147495	0.196233
ILMN_1681301	AIM2	mod0	-0.0634342	0.132444	-0.170482	-0.059057	0.231848	-0.0866318	-0.122154	-0.305278	0.12019	0.213243	0.0564293	0.0326998	0.0870174	-0.304812	-0.227549	-0.00684574	-0.086812	0.00140188
ILMN_1673252	AIMP2	mod0	-0.470036	0.176851	-0.0819421	-0.520601	0.391943	0.154137	-0.386505	-0.247674	0.233039	-0.0736783	0.492787	-0.389423	-0.0123371	-0.44164	-0.00653533	0.221223	0.115958	-0.184777
ILMN_2103841	AIP	mod0	-0.419828	-0.111483	-0.143584	0.0362098	0.362619	-0.500038	-0.105627	-0.562983	0.421979	0.525183	-0.122573	0.288259	0.148814	-0.370905	-0.437157	-0.355106	0.269519	-0.0830146
ILMN_1670542	AK2	mod0	-0.425297	-0.128828	0.0575972	-0.246277	0.330655	-0.263592	-0.206545	-0.434429	0.595767	0.334815	0.0472403	0.13735	0.42891	-0.283555	-0.320906	-0.269631	0.137113	-0.244389
ILMN_1716053	AK2	mod0	-0.348192	-0.134518	0.0795849	-0.245085	0.308394	-0.225088	-0.165221	-0.412892	0.592187	0.27511	0.126661	0.097799	0.452701	-0.254224	-0.287787	-0.172343	-0.0116297	-0.186398
ILMN_1778173	AK3	mod0	-0.157367	0.547902	-0.475678	-0.0583758	0.298573	0.194552	-0.322025	-0.0921094	-0.383698	-0.256199	-0.210021	-0.259507	-0.335859	-0.297631	-0.190728	0.0809755	0.412583	0.317672
ILMN_2338038	AK3L1	mod0	0.251842	0.158414	-0.182622	0.271546	0.0825561	-0.115918	0.137013	-0.0957136	-0.145838	-0.13043	-0.340831	-0.131522	-0.135644	0.170887	-0.248222	0.0108021	-0.162907	0.567267
ILMN_1764090	AK3L1	mod0	0.40609	-0.115184	0.0495403	0.494518	-0.205659	-0.176049	0.423945	0.0626485	-0.245635	-0.242611	-0.160688	0.121634	-0.215576	0.409978	0.00900255	0.0558888	-0.355299	0.233705
ILMN_1712530	AKAP1	mod1	-0.266475	0.689441	-0.639059	-0.190059	0.432748	0.200344	-0.545172	-0.06503	-0.374474	-0.16434	-0.306776	-0.409446	-0.529796	-0.34429	-0.212515	-0.262008	0.411316	0.259736
ILMN_2293758	AKAP11	mod0	0.0271625	-0.384442	0.451008	-0.299891	-0.335844	0.134021	0.141204	0.288258	0.186867	0.0413143	0.537867	-0.227501	0.145093	0.221609	0.489283	0.376794	0.10984	-0.263801
ILMN_1693220	AKAP11	mod0	0.284487	-0.291549	0.413573	-0.121334	-0.258795	0.119392	0.244778	0.17831	0.101363	-0.109195	0.425167	-0.00461296	0.295777	0.203981	0.312467	0.524247	-0.284675	0.00343491
ILMN_1684836	AKAP12	mod3	0.488398	-0.0866008	0.0716944	0.753166	-0.311455	-0.144771	0.553536	0.067275	-0.379495	-0.40307	-0.385046	0.515329	0.192593	0.485949	-0.118404	-0.00957377	-0.274317	0.271782
ILMN_1709101	AKAP13	mod0	0.0422573	0.1088	-0.045634	0.103541	-0.221359	0.284996	-0.0153924	0.362097	-0.237093	-0.301572	-0.0413384	0.0105781	-0.0169663	0.252495	0.179928	-0.118838	0.051519	-0.257383
ILMN_1752247	AKAP13	mod0	0.0923776	0.251322	-0.136622	0.0335093	-0.266705	0.501526	-0.0667948	0.475259	-0.370889	-0.48665	0.0191738	-0.186219	-0.0748048	0.259255	0.290272	-0.00900828	-0.0157982	-0.144097
ILMN_2396956	AKAP13	mod0	0.206429	0.107117	0.0289968	0.0549073	-0.425682	0.469415	0.0522276	0.629967	-0.447762	-0.479955	0.069843	-0.196154	-0.157798	0.385507	0.460377	0.100669	-0.00263427	-0.174721
ILMN_1733690	AKAP7	mod1	-0.408406	0.770036	-0.702084	-0.158433	0.627166	0.20327	-0.564589	-0.39167	-0.336993	-0.230711	-0.174643	-0.390187	-0.411826	-0.547875	-0.399075	-0.0659152	0.228098	0.387606
ILMN_1741572	AKAP8	mod14	0.0975562	-0.199315	0.304703	-0.300834	-0.447647	0.493311	0.0277923	0.517033	0.0936145	-0.107408	0.496104	-0.0959001	0.358338	0.226338	0.639357	0.152527	-0.180821	-0.392891
ILMN_1768962	AKAP8L	mod2	0.396043	-0.527636	0.660771	-0.203883	-0.408798	0.15108	0.288143	0.382	0.322709	-0.00205492	0.490541	0.0409223	0.280599	0.275414	0.479715	0.475742	-0.438342	-0.342281
ILMN_1802799	AKIRIN1	mod4	-0.269861	0.432243	-0.482118	0.0717859	0.525912	-0.0900781	-0.264228	-0.504732	-0.0210543	-0.0788511	-0.156504	-0.14682	-0.140763	-0.343565	-0.484243	-0.227349	-0.108091	0.289339
ILMN_1658337	AKIRIN1	mod0	-0.0328613	0.301034	-0.342132	0.177768	0.360671	-0.142228	-0.0177278	-0.42885	-0.124102	-0.112951	-0.115681	-0.161739	-0.271767	-0.174941	-0.351403	0.0416408	-0.192456	0.466669
ILMN_2148847	AKIRIN2	mod0	0.0792661	-0.394004	0.488989	-0.228717	-0.082244	-0.107412	0.173457	-0.171815	0.415458	0.209218	0.50178	0.246237	0.497413	-0.142637	0.112058	0.456349	-0.135432	-0.226945
ILMN_1728047	AKR1A1	mod2	0.245248	-0.777973	0.886949	-0.208493	-0.511695	-0.0257877	0.465206	0.208889	0.496411	0.117005	0.662733	0.195706	0.519048	0.25938	0.554247	0.577382	-0.181435	-0.379441
ILMN_2380771	AKR1A1	mod2	0.236135	-0.777803	0.876023	-0.206342	-0.518525	-0.0441635	0.485585	0.187731	0.446603	0.146506	0.640236	0.192398	0.507868	0.236904	0.559829	0.620481	-0.142727	-0.339373
ILMN_1701731	AKR1B1	mod1	0.0509813	0.583909	-0.447731	0.174088	0.0850663	0.440258	-0.271586	0.195382	-0.46367	-0.619206	-0.405806	-0.109738	-0.0653994	0.122523	-0.160978	-0.218699	-0.106111	0.150481
ILMN_1672148	AKR1B10	mod0	-0.0553517	0.398562	-0.520749	0.307277	0.408258	-0.270473	-0.167214	-0.27047	-0.305115	-0.0173976	-0.657667	-0.0083737	-0.535644	-0.177932	-0.538328	-0.368307	0.0213814	0.265938
ILMN_2278335	AKR1B15	mod0	0.149097	-0.392505	0.375568	0.0991591	-0.209828	-0.197235	0.319866	0.031908	0.140248	0.100402	0.00921422	0.111913	-0.0628255	0.191467	0.154598	0.142372	-0.0676299	-0.196347
ILMN_2412336	AKR1C2	mod0	0.445968	-0.355038	0.428979	0.299339	-0.337981	-0.152339	0.503724	0.193763	-0.132999	-0.117777	-0.0527917	0.340159	0.0900553	0.31938	0.182545	0.321733	-0.131846	0.0341335
ILMN_1713124	AKR1C3	mod2	0.4584	-0.591391	0.657356	0.235016	-0.455812	-0.223972	0.579223	0.224606	0.0521646	0.00231044	0.0573058	0.441296	0.309097	0.396744	0.268012	0.338601	-0.179876	-0.111833
ILMN_1687757	AKR1C4	mod2	0.49109	-0.511644	0.560541	0.321927	-0.410299	-0.262865	0.60043	0.220205	-0.0693387	-0.047627	-0.0413827	0.399554	0.104278	0.417772	0.220526	0.305366	-0.148218	-0.00123221
ILMN_1726906	AKT1S1	mod0	-0.360715	-0.0439196	0.080675	-0.692476	0.233708	0.133558	-0.413939	-0.101557	0.478831	0.323733	0.565884	-0.481973	-0.0955839	-0.414207	0.19439	0.104453	-0.0097351	-0.314468
ILMN_2377240	AKTIP	mod0	-0.379636	0.678398	-0.582098	-0.220623	0.406617	0.411883	-0.550619	-0.128423	-0.274233	-0.276525	-0.180854	-0.443697	-0.217456	-0.330586	-0.212853	-0.108028	0.133901	0.202418
ILMN_1665982	AKTIP	mod1	-0.598579	0.658916	-0.635231	-0.315141	0.551007	0.283237	-0.690396	-0.318422	-0.0523508	-0.0441918	-0.235016	-0.325479	-0.0801973	-0.542528	-0.378933	-0.268699	0.34622	0.10824
ILMN_1700047	ALAS1	mod1	-0.162678	0.743904	-0.730077	0.0460759	0.554721	0.0555786	-0.446427	-0.185508	-0.488739	-0.30722	-0.458257	-0.316146	-0.568469	-0.311846	-0.441832	-0.321902	0.0885246	0.35568
ILMN_2385647	ALAS1	mod1	-0.23149	0.785296	-0.781981	0.0212168	0.622449	0.0420098	-0.493007	-0.283476	-0.463328	-0.221269	-0.421089	-0.364212	-0.57345	-0.401315	-0.495899	-0.296019	0.143925	0.404405
ILMN_2367126	ALAS2	mod0	0.197458	-0.307392	0.35383	-0.00930882	-0.271365	0.0543162	0.202841	0.106009	0.165161	0.0459281	0.188547	0.214585	0.418223	0.169252	0.168755	0.200761	-0.167849	-0.163939
ILMN_1782939	ALB	mod9	-0.400466	-0.27648	0.105301	-0.227711	0.238127	-0.347585	-0.159172	-0.381626	0.574741	0.644469	0.0814199	0.0651328	0.0282555	-0.351588	-0.256393	-0.0808391	0.321193	-0.385058
ILMN_2051381	ALDH16A1	mod0	-0.210203	-0.0701456	0.118769	-0.352329	-0.030522	0.27038	-0.183954	-0.0316925	0.358079	0.150666	0.397425	-0.0715784	0.534811	-0.149034	0.146041	0.173303	-0.0264956	-0.105023
ILMN_2302716	ALDH18A1	mod6	0.645264	-0.519048	0.558462	0.57654	-0.543944	-0.203499	0.790494	0.303329	-0.205463	-0.322277	0.0404281	0.492299	0.156911	0.641603	0.241245	0.284346	-0.448836	-0.0538256
ILMN_2096372	ALDH1A1	mod0	-0.0348399	0.100496	-0.172533	0.189827	0.073341	-0.153591	-0.05246	0.0159059	-0.154677	-0.0789232	-0.422878	0.164715	-0.164798	0.0134968	-0.174876	-0.347339	0.101469	-0.104814
ILMN_1709348	ALDH1A1	mod0	0.267581	0.135283	-0.145227	0.340597	0.010761	-0.0794913	0.0641913	0.152904	-0.289722	-0.304307	-0.409831	0.107485	-0.351874	0.198045	-0.158428	-0.204952	-0.215032	0.0149344
ILMN_1748538	ALDH1A2	mod0	-0.320528	0.462735	-0.594558	0.282927	0.492253	-0.21775	-0.272181	-0.453127	-0.143456	0.00969714	-0.650184	0.133231	-0.0640933	-0.269685	-0.65888	-0.535001	0.0741415	0.372238
ILMN_2383707	ALDH1A2	mod17	0.296036	0.313864	-0.210827	0.277756	0.0398014	0.131385	0.074039	0.0590529	-0.36723	-0.436887	-0.337792	0.0368812	0.0947341	0.164723	-0.197611	0.0629402	-0.239394	0.60935
ILMN_1807439	ALDH1A3	mod3	0.510944	-0.287874	0.294834	0.519225	-0.350945	-0.173365	0.504156	0.216049	-0.252879	-0.191414	-0.142564	0.493159	0.128754	0.418109	0.0452559	0.139327	-0.285559	0.0178817
ILMN_2139970	ALDH1A3	mod3	0.320162	-0.278908	0.197625	0.548271	-0.183166	-0.350138	0.421207	-0.0329842	-0.118044	0.00116124	-0.197412	0.644827	0.174165	0.227344	-0.156505	-0.0651287	-0.237175	-0.0913622
ILMN_1802167	ALDH1L1	mod10	-0.171551	-0.197099	0.332925	-0.624424	0.00467994	0.239504	-0.133841	0.0765153	0.402645	-0.0024245	0.773089	-0.481797	0.0663251	-0.11674	0.399966	0.435122	-0.0509629	-0.252341
ILMN_1793859	ALDH2	mod14	0.256214	-0.446713	0.623532	-0.343413	-0.493647	0.275309	0.258986	0.439695	0.155697	-0.0930205	0.682403	-0.148662	0.207321	0.276865	0.713809	0.557357	-0.155616	-0.241422
ILMN_1667564	ALDH3A2	mod2	0.474427	-0.712706	0.839865	-0.0579436	-0.530834	-0.0232123	0.518873	0.299249	0.339282	0.0723045	0.480876	0.232532	0.4319	0.369207	0.447718	0.571688	-0.256748	-0.265061
ILMN_1794825	ALDH3A2	mod2	0.537541	-0.738922	0.855417	0.0246635	-0.544276	-0.153776	0.596485	0.302971	0.201482	0.041808	0.382269	0.327873	0.385824	0.416141	0.469242	0.52592	-0.316985	-0.221922
ILMN_2401641	ALDH3A2	mod2	0.30628	-0.592989	0.706035	-0.230402	-0.293922	-0.102029	0.364617	0.135034	0.319686	0.0816994	0.562239	0.0202929	0.237921	0.158152	0.405498	0.564844	-0.248248	-0.201451
ILMN_2244841	ALDH4A1	mod0	0.585078	-0.20177	0.416806	0.139059	-0.511424	0.342447	0.303883	0.545903	-0.0793734	-0.398324	0.0587619	0.209215	0.364609	0.506129	0.347158	0.229425	-0.30463	-0.106178
ILMN_1656368	ALDH4A1	mod0	0.356297	-0.0971652	0.327073	-0.0601237	-0.467726	0.471479	0.0962857	0.492528	-0.072597	-0.356756	0.0895891	0.112108	0.44876	0.359357	0.395634	0.191472	-0.198347	-0.216282
ILMN_1696099	ALDH4A1	mod0	0.303565	-0.237131	0.430667	-0.146298	-0.446522	0.350408	0.113842	0.499911	0.0591301	-0.227268	0.183562	0.0133015	0.302435	0.370637	0.436731	0.154203	-0.153193	-0.297144
ILMN_2406557	ALDH4A1	mod0	0.211296	-0.0112115	0.242307	-0.223734	-0.284471	0.459274	-0.0377225	0.402325	-0.0332243	-0.327609	0.17521	-0.0143945	0.341456	0.173056	0.356158	0.226039	-0.106609	-0.234538
ILMN_2372403	ALDH5A1	mod1	-0.380688	0.720376	-0.581782	-0.359537	0.512915	0.350224	-0.692738	-0.174388	-0.186287	-0.19063	-0.116268	-0.363792	-0.247474	-0.533096	-0.2419	-0.155164	0.350565	0.109419
ILMN_2372398	ALDH5A1	mod1	-0.0489957	0.790966	-0.611078	-0.0123695	0.411814	0.369572	-0.461995	-0.0485994	-0.510973	-0.534012	-0.300713	-0.203337	-0.2461	-0.273577	-0.28993	-0.0614004	0.00515299	0.374241
ILMN_1785284	ALDH6A1	mod0	0.315085	0.413752	-0.335318	0.112399	0.0547978	0.281808	-0.184054	0.213625	-0.263671	-0.329615	-0.250379	-0.133475	-0.0799448	0.0659447	-0.127614	-0.0813696	-0.217341	0.298385
ILMN_2096985	ALDH6A1	mod0	0.253637	0.457187	-0.378991	0.0905796	0.0375511	0.321245	-0.24206	0.203133	-0.268143	-0.274915	-0.288183	-0.0833477	-0.00661338	0.0362435	-0.118539	-0.198768	-0.162105	0.239142
ILMN_1687508	ALDH7A1	mod0	0.0135032	-0.274847	0.169607	0.260053	-0.0483949	-0.364979	0.143348	-0.000185	0.244519	0.0649721	-0.262817	0.444636	0.215258	0.206106	-0.223791	-0.412037	0.113673	-0.318991
ILMN_1763461	ALDH7A1	mod0	-0.105319	-0.0433628	-0.0789394	0.264269	0.194461	-0.41103	-0.00494935	-0.181948	0.174931	0.057473	-0.424266	0.314919	0.0467019	0.0399877	-0.439205	-0.469562	0.250587	-0.0718612
ILMN_1736700	ALDOA	mod0	0.0359732	0.383991	-0.262145	0.0370676	-0.0170756	0.364352	-0.064085	0.258268	-0.539881	-0.678475	-0.0342711	-0.442569	-0.432965	0.203888	0.164684	0.2068	0.0239935	0.3173
ILMN_2251253	ALDOA	mod0	-0.376584	0.353566	-0.275593	-0.509243	0.202102	0.489434	-0.506654	-0.0263459	0.0916228	-0.0704143	0.297746	-0.574805	-0.0594297	-0.316701	0.111057	0.101483	-0.00291222	-0.122791
ILMN_1741148	ALDOA	mod1	-0.615992	0.724228	-0.758822	-0.21782	0.64347	0.140336	-0.60675	-0.394085	-0.228516	-0.158779	-0.191662	-0.479439	-0.34265	-0.502083	-0.374188	-0.249176	0.308712	0.372653
ILMN_1755974	ALDOC	mod0	0.225909	-0.230276	0.0524742	0.409403	-0.122454	-0.305482	0.381153	-0.0185575	-0.0121398	0.0707119	-0.231579	0.0751571	-0.238447	0.325217	-0.0824198	-0.152274	-0.209414	0.0789488
ILMN_1660856	ALG11	mod0	-0.297109	0.0740413	-0.150992	-0.173766	0.296691	-0.103358	-0.173963	-0.277141	0.133636	0.210618	0.0571532	-0.0529386	-0.00338848	-0.314435	-0.199573	0.0840948	0.151591	0.0591843
ILMN_1761456	ALG13	mod0	-0.0676139	-0.111749	-0.101192	0.424712	0.323631	-0.75716	0.239723	-0.54583	0.00680579	0.309774	-0.434963	0.43614	-0.171319	-0.150056	-0.585345	-0.235372	0.12924	0.243371
ILMN_1743635	ALG14	mod0	-0.130985	-0.29594	0.169626	0.00942867	0.121922	-0.342747	-0.00934723	-0.164747	0.508327	0.348288	0.0351243	0.235119	0.0998561	-0.0499543	-0.220412	-0.417948	-0.136191	-0.558204
ILMN_1782084	ALG1L	mod0	-0.208754	0.354562	-0.35313	-0.260499	0.380972	0.0848064	-0.426655	-0.283584	0.139427	0.192707	0.0425442	-0.315977	-0.203507	-0.369221	-0.175096	-0.290886	-0.0889478	0.0652971
ILMN_1711886	ALG3	mod0	-0.528497	-0.202891	0.0532728	-0.306761	0.292791	-0.434459	-0.101919	-0.363325	0.305839	0.404831	0.251333	-0.11798	-0.266874	-0.359703	-0.0693665	-0.0335787	0.601341	-0.270899
ILMN_1664449	ALG5	mod9	-0.544334	-0.349611	0.124063	-0.298611	0.27879	-0.457606	-0.114132	-0.46743	0.689227	0.726882	0.295926	0.0706569	0.180193	-0.362835	-0.182975	-0.23907	0.243197	-0.428467
ILMN_2365686	ALG8	mod0	0.369385	-0.742551	0.669455	0.246742	-0.383106	-0.39406	0.53212	0.0459107	0.458598	0.300486	0.0768651	0.6659	0.578132	0.318449	0.100588	0.0352382	-0.3747	-0.326121
ILMN_1685413	ALG8	mod0	0.283038	-0.671611	0.619968	0.157565	-0.180777	-0.453871	0.439098	-0.105549	0.486264	0.360574	0.124002	0.521625	0.365614	0.161638	-0.0397676	0.174451	-0.326689	-0.287419
ILMN_1690252	ALKBH2	mod0	0.240806	-0.453256	0.422392	0.191733	-0.53053	-0.018945	0.425463	0.401418	0.0844406	-0.114776	0.118093	0.174495	0.164189	0.534294	0.408591	0.00881894	-0.0891026	-0.212237
ILMN_2134062	ALKBH3	mod0	-0.293406	0.137638	-0.148416	-0.375012	0.310738	0.11357	-0.436317	-0.181839	0.390742	0.352767	0.0105403	-0.302115	-0.175831	-0.352066	-0.119303	-0.325255	-0.012862	-0.299817
ILMN_1657283	ALKBH5	mod1	0.15734	0.557542	-0.307062	-0.0117825	-0.0833748	0.625158	-0.148962	0.302522	-0.709585	-0.665381	-0.00460356	-0.305409	-0.267983	0.0185847	0.217985	0.392131	0.0751054	0.301333
ILMN_1808792	ALKBH6	mod0	-0.0653715	-0.318773	0.337034	-0.198529	-0.0972676	0.0201595	-0.0998865	0.0198579	0.553718	0.3137	0.259447	0.177583	0.184832	-0.0932602	0.114188	-0.144516	-0.072442	-0.776999
ILMN_1761764	ALKBH7	mod4	-0.728234	0.565118	-0.744625	-0.265926	0.853481	-0.185622	-0.751842	-0.610747	0.199605	0.338477	-0.304996	-0.239595	-0.250725	-0.706332	-0.673188	-0.650106	0.274637	0.0404043
ILMN_1779190	ALKBH8	mod0	0.166314	0.216994	-0.0899665	-0.0688405	0.12885	0.269083	-0.222165	0.012685	0.196891	-0.0676616	0.09878	-0.099856	0.0694912	-0.118799	-0.0912506	-0.0883333	-0.332716	-0.113191
ILMN_2393149	ALOX15B	mod0	-0.0468054	-0.0713155	0.0786632	-0.191487	-0.100496	0.130484	-0.11451	0.0965736	0.23788	0.156857	0.212639	-0.143686	0.0289205	0.00300257	0.211103	-0.178376	-0.0473994	-0.328973
ILMN_1680996	ALOX5	mod12	0.102109	-0.38079	0.3054	0.378407	-0.330853	-0.304861	0.510712	-0.0219854	-0.112091	-0.0448377	-0.0654582	0.705225	0.585481	0.270325	0.0578445	0.0855985	0.134539	0.0356494
ILMN_1797875	ALOX5AP	mod11	0.132696	-0.360002	0.18167	0.450308	0.00180022	-0.611105	0.401574	-0.40682	0.150301	0.33982	-0.279903	0.81935	0.481003	-0.01946	-0.366521	-0.0861692	-0.125603	0.102537
ILMN_1752669	ALPI	mod0	-0.212946	0.0786617	-0.147056	-0.168747	0.166202	-0.0292686	-0.255943	-0.0603282	0.119352	0.158477	-0.0400247	-0.221383	-0.321247	-0.121669	-0.0504794	-0.250253	-0.0501946	-0.154462
ILMN_1811238	ALPK2	mod0	0.521475	0.356474	-0.112048	0.0470157	-0.233692	0.557547	-0.0356022	0.417371	-0.506775	-0.460879	-0.0409245	-0.184333	-0.243395	0.106983	0.262873	0.341769	-0.23996	0.203818
ILMN_1734630	ALPK3	mod1	-0.109275	0.766866	-0.637825	-0.105719	0.310495	0.481719	-0.479985	-0.0247579	-0.438503	-0.346188	-0.0629907	-0.408123	-0.412761	-0.365994	-0.124665	0.0144642	0.121667	0.26404
ILMN_1701603	ALPL	mod0	0.327215	-0.313645	0.254766	0.415137	-0.31909	-0.263471	0.548617	0.129964	-0.22273	-0.116868	-0.0723975	0.294502	-0.166299	0.37453	0.141758	0.10743	-0.00841542	0.0700399
ILMN_3236443	ALX1	mod0	-0.238332	0.177433	-0.219348	-0.130629	0.439781	-0.171354	-0.235363	-0.419587	0.0872865	0.178151	-0.0290695	-0.210011	-0.337093	-0.372873	-0.305429	-0.0498626	-0.112951	0.0602058
ILMN_1715988	AMAC1L2	mod0	-0.390934	0.226201	-0.306088	-0.125243	0.241894	-0.0863734	-0.247166	-0.158602	-0.0763038	0.0439925	-0.264458	-0.0181049	0.0450173	-0.213076	-0.198334	-0.176743	0.458303	0.0633775
ILMN_3246673	AMAC1L3	mod0	-0.203231	0.141162	-0.210899	-0.14474	0.246655	-0.0911342	-0.108792	-0.179165	-0.112748	0.0903824	0.116283	-0.163479	-0.152758	-0.2428	-0.0405949	0.0866781	-0.00142139	0.168831
ILMN_1759670	AMACR	mod0	-0.253245	0.108704	-0.106369	-0.292559	0.167732	0.023215	-0.161468	-0.00196385	-0.0477392	-0.0570052	0.0812571	-0.489662	-0.386852	-0.0944861	0.0727423	0.104974	0.334226	0.0986628
ILMN_1788462	AMD1	mod0	0.0685743	0.103961	-0.122133	0.232484	0.114228	-0.252763	0.203907	-0.368604	-0.228209	0.0434793	-0.168826	0.173815	-0.0156178	-0.14451	-0.223686	0.208421	0.163231	0.525463
ILMN_1667994	AMD1	mod0	-0.249867	0.0525449	-0.122812	-0.114129	0.371873	-0.28021	-0.0336201	-0.530442	0.135531	0.267497	0.0995438	-0.129625	-0.154855	-0.419949	-0.243903	0.221538	0.242946	0.332288
ILMN_1723116	AMFR	mod0	0.164391	0.402083	-0.266702	-0.181095	-0.0571003	0.518843	-0.185878	0.302579	-0.39077	-0.30773	0.120557	-0.622156	-0.43128	0.0179523	0.258689	0.337533	-0.0804605	0.31363
ILMN_1666258	AMFR	mod5	0.24539	0.219281	0.0211823	-0.125098	-0.100095	0.508172	-0.0405648	0.276465	-0.23501	-0.414374	0.371716	-0.397894	-0.306477	0.0597808	0.286289	0.504079	-0.244118	0.0171058
ILMN_1736412	AMHR2	mod1	-0.650597	0.673327	-0.665616	-0.425914	0.571428	0.316614	-0.76693	-0.360846	-0.00437579	0.0338883	0.0622029	-0.475077	-0.228929	-0.661999	-0.277217	-0.190022	0.287388	0.0356887
ILMN_1778723	AMICA1	mod0	-0.0885067	0.0909399	-0.114127	0.286398	-0.0202672	-0.0889013	0.120827	-0.158433	-0.266435	-0.146241	-0.27975	0.369758	0.323073	0.0369626	-0.17991	-0.0886075	0.188389	0.260762
ILMN_1765460	AMIGO1	mod0	-0.582677	0.494172	-0.527901	-0.385976	0.547002	0.123528	-0.620387	-0.342095	0.0668617	0.105258	-0.0168741	-0.416011	-0.376842	-0.534337	-0.229442	-0.310867	0.221587	-0.0261914
ILMN_1779374	AMMECR1	mod2	0.549955	-0.465351	0.562887	0.128509	-0.518885	0.0186731	0.47943	0.376217	0.0785181	-0.0723745	0.225646	0.15904	0.220035	0.473411	0.459215	0.180866	-0.488921	-0.0739066
ILMN_1750880	AMN1	mod0	-0.65985	0.312517	-0.379927	-0.498702	0.602157	0.00925808	-0.624867	-0.477467	0.34628	0.35125	0.0393005	-0.376388	-0.167713	-0.664407	-0.331076	-0.17495	0.234497	-0.0556482
ILMN_1792409	AMOT	mod0	0.314922	0.263033	-0.105651	0.15929	-0.309784	0.472237	-0.00575345	0.473011	-0.380491	-0.407884	-0.230604	0.0785297	0.0783233	0.298659	0.239295	-0.188906	-0.0943536	-0.0502485
ILMN_1748141	AMOTL1	mod0	-0.654584	0.200599	-0.41217	-0.0243821	0.467989	-0.347421	-0.367679	-0.459321	0.212497	0.292988	-0.312498	0.0938614	-0.0907897	-0.421347	-0.503659	-0.565581	0.603351	-0.113364
ILMN_1778788	AMOTL2	mod0	-0.614156	0.192979	-0.294657	-0.292429	0.295432	-0.0296596	-0.390127	-0.226413	0.0918925	0.177335	-0.0654653	-0.159264	0.0697048	-0.29744	-0.154176	-0.391338	0.451708	-0.141379
ILMN_1759312	AMPD1	mod5	-0.133982	0.59879	-0.407475	-0.248604	0.0633561	0.73398	-0.494515	0.177076	-0.269101	-0.41911	0.0242729	-0.445417	-0.0571263	-0.192941	0.0958494	0.102947	0.016053	0.117102
ILMN_1685834	AMPH	mod0	0.198573	0.116578	-0.161838	0.399557	-0.16617	-0.0128171	0.178546	0.0777723	-0.396223	-0.208125	-0.464664	0.366644	0.317161	0.205099	-0.113454	-0.0792462	-0.0750593	0.313884
ILMN_1665331	AMT	mod7	0.239704	0.351306	-0.117737	-0.0976648	-0.34098	0.763629	-0.140853	0.752471	-0.550488	-0.684716	0.0521206	-0.417848	-0.250609	0.342327	0.492159	0.105346	-0.0468082	-0.0565655
ILMN_2294762	AMY1A	mod0	0.480792	-0.266119	0.240113	0.492309	-0.456283	-0.177494	0.583136	0.227729	-0.343556	-0.155487	-0.271445	0.37338	0.114333	0.543233	0.134982	0.114959	-0.0719518	0.396051
ILMN_2094261	AMY1B	mod0	-0.0250046	0.231432	-0.289041	0.0283895	0.325908	-0.0976671	-0.217105	-0.198865	-0.00464945	0.0628599	-0.231747	-0.276357	-0.543704	-0.185941	-0.337422	-0.0837818	-0.0383126	0.119915
ILMN_1726327	AMY1B	mod0	0.558003	-0.117951	0.0809648	0.50292	-0.24218	-0.171384	0.49466	0.14191	-0.305491	-0.240904	-0.28229	0.155681	-0.135364	0.421447	0.00171849	0.102514	-0.465005	0.484403
ILMN_1663313	AMY1C	mod0	-0.225621	-0.117394	-0.0774839	0.098951	-0.0694004	-0.213876	0.0930719	-0.0973748	-0.0375555	0.200131	-0.18755	-0.0345128	-0.208888	0.0682485	-0.0281545	-0.186909	0.272862	0.00822647
ILMN_1801303	AMY2A	mod0	-0.27199	0.475994	-0.51098	-0.23732	0.384558	0.179709	-0.496636	-0.1369	-0.0754735	0.0450003	-0.164731	-0.497409	-0.508309	-0.341604	-0.251692	-0.169021	0.135761	0.103629
ILMN_2073157	AMY2B	mod0	-0.389772	0.453247	-0.526818	-0.296912	0.490729	0.0792866	-0.545299	-0.318517	0.0800876	0.222138	-0.129144	-0.472388	-0.443665	-0.464888	-0.329951	-0.231368	0.188595	0.122015
ILMN_1804812	ANAPC1	mod1	-0.561519	0.51712	-0.636458	-0.0350334	0.49588	0.0608102	-0.561949	-0.356241	0.087428	0.140055	-0.350754	-0.16518	-0.145993	-0.357249	-0.525826	-0.66149	0.270711	0.0011606
ILMN_1659553	ANAPC1	mod5	0.243374	0.359319	-0.119724	0.000867205	-0.218269	0.686495	-0.10292	0.378031	-0.335609	-0.552748	0.119135	-0.138525	0.101221	0.148323	0.25778	0.229	-0.228763	0.0620969
ILMN_1770378	ANAPC10	mod0	-0.325243	-0.0814202	0.00851918	-0.321842	0.485079	-0.315169	-0.331041	-0.545485	0.679441	0.556375	0.0113022	-0.060877	0.178273	-0.459788	-0.448424	-0.156986	0.00858008	-0.121399
ILMN_2343563	ANAPC11	mod4	-0.651083	0.261188	-0.437502	-0.150527	0.720567	-0.376162	-0.525265	-0.700931	0.373557	0.477307	-0.24448	0.126799	-0.110506	-0.719909	-0.65056	-0.570218	0.319573	-0.19803
ILMN_1793894	ANAPC13	mod0	0.00326614	-0.378338	0.468981	-0.239762	-0.0533076	-0.0563905	0.0765143	-0.0800562	0.452553	0.191748	0.421034	0.235827	0.497024	-0.10374	0.0878267	0.236926	-0.188149	-0.468453
ILMN_2199284	ANAPC7	mod0	0.582398	-0.410589	0.623283	-0.00133589	-0.468314	0.154617	0.437182	0.400873	-0.00600873	-0.29014	0.353524	0.0911232	0.213453	0.385346	0.460797	0.642287	-0.342521	-0.15784
ILMN_1696974	ANG	mod0	-0.293333	-0.336768	0.1115	0.102456	0.0608315	-0.493703	0.225004	-0.307034	0.234562	0.31965	-0.103185	0.127588	0.0877765	0.0223282	-0.16849	0.0131137	0.452325	0.0904301
ILMN_1760727	ANG	mod0	0.112504	-0.335336	0.103679	0.388832	-0.152268	-0.368136	0.367165	-0.0637984	0.0518303	0.245106	-0.304202	0.277622	0.0764676	0.282688	-0.114974	-0.143719	-0.0662129	0.123574
ILMN_1736340	ANGEL2	mod2	0.413504	-0.607093	0.723951	-0.161788	-0.496434	0.127039	0.320782	0.406643	0.40979	0.168868	0.51428	0.0961549	0.370059	0.316856	0.498874	0.321486	-0.375697	-0.444531
ILMN_1677723	ANGPT1	mod0	-0.442441	0.465916	-0.474154	-0.217419	0.482491	0.116212	-0.488484	-0.238013	-0.0323757	-0.0838999	-0.191001	-0.318902	-0.155041	-0.312592	-0.341838	-0.223402	0.191853	0.151451
ILMN_2086890	ANGPT1	mod0	-0.344824	0.461588	-0.455106	-0.0815785	0.401772	0.102224	-0.363634	-0.183041	-0.160032	-0.200486	-0.275636	-0.26071	-0.1261	-0.167981	-0.319464	-0.206424	0.185642	0.293769
ILMN_3250067	ANGPT2	mod2	0.524643	-0.489837	0.627315	0.102549	-0.543663	0.0675486	0.431332	0.348852	0.0841306	0.00232806	0.152261	0.334301	0.434449	0.387971	0.399909	0.298999	-0.311026	-0.175318
ILMN_1774207	ANGPT2	mod2	0.423617	-0.490605	0.595086	0.123473	-0.51179	0.0771179	0.414185	0.308101	0.155506	0.00489192	0.186165	0.37608	0.495332	0.376015	0.351548	0.234518	-0.341283	-0.213292
ILMN_1669773	ANGPTL1	mod1	-0.449756	0.624773	-0.681351	-0.0176251	0.633622	0.0485884	-0.577323	-0.475646	0.0375052	-0.0392586	-0.293109	-0.147116	-0.171985	-0.471742	-0.599462	-0.475313	0.0839113	0.0479559
ILMN_1772612	ANGPTL2	mod0	0.367028	-0.160928	0.288434	0.327418	-0.333968	0.0432516	0.355895	0.119216	-0.21587	-0.284357	0.0858729	0.393627	0.332436	0.248939	0.120312	0.317606	-0.21854	0.0558648
ILMN_2386444	ANGPTL4	mod0	-0.211765	0.218199	-0.23493	-0.171652	0.361633	-0.0355942	-0.245029	-0.353283	0.0960055	0.12641	0.139477	-0.340946	-0.357992	-0.369614	-0.211654	0.116812	0.0951528	0.231651
ILMN_1707727	ANGPTL4	mod0	0.160561	-0.382364	0.379336	0.080375	-0.224554	-0.197994	0.322872	-0.0887504	0.214441	0.216918	0.0413473	0.239031	0.294543	0.115441	0.0477352	0.24729	0.0624933	0.0705732
ILMN_1684694	ANK1	mod0	-0.0567965	0.222303	-0.276785	0.263302	-0.0492018	0.0799251	-0.0500604	0.241505	-0.310541	-0.26553	-0.463056	0.0218273	-0.104286	0.308906	-0.0989567	-0.536409	0.0545325	-0.03817
ILMN_1776363	ANK2	mod1	-0.355909	0.760957	-0.711497	-0.0423325	0.317734	0.376413	-0.487188	-0.0455955	-0.512434	-0.349823	-0.328435	-0.375155	-0.325242	-0.194741	-0.212264	-0.252204	0.360127	0.389823
ILMN_1661875	ANK3	mod0	0.41898	0.25611	-0.0599457	0.0414182	-0.178173	0.456321	0.00700693	0.390151	-0.473965	-0.460784	0.0385689	-0.272076	-0.402384	0.168786	0.289075	0.316026	-0.401836	0.0905159
ILMN_2390609	ANK3	mod0	-0.106129	0.317231	-0.299491	0.0148085	-0.160723	0.388724	-0.194008	0.348193	-0.413113	-0.246212	-0.250696	-0.201824	-0.293528	0.113815	0.185703	-0.234233	0.231487	-0.00948916
ILMN_1794470	ANKFY1	mod2	0.459187	-0.404286	0.556455	0.0785853	-0.743212	0.312288	0.514503	0.635085	-0.283739	-0.350074	0.297863	0.011115	0.133902	0.571831	0.729946	0.607497	-0.0655517	0.0396087
ILMN_1765091	ANKHD1	mod5	0.354906	0.147984	0.0908314	-0.116367	-0.419533	0.597427	0.082003	0.605442	-0.528603	-0.542058	0.263019	-0.286734	-0.154189	0.24783	0.599127	0.523424	-0.0742851	0.0606235
ILMN_3249608	ANKLE2	mod0	0.612098	-0.0840251	0.228454	0.211765	-0.381668	0.150152	0.430441	0.389005	-0.518799	-0.436176	0.131353	-0.0223723	-0.142995	0.397272	0.40129	0.529023	-0.465457	0.292456
ILMN_1784292	ANKMY2	mod1	-0.0279346	0.661601	-0.532948	-0.0320779	0.229917	0.468842	-0.447925	0.0231507	-0.261214	-0.268937	-0.407465	-0.295802	-0.0840575	-0.148476	-0.230099	-0.22577	0.0158206	0.335401
ILMN_1687351	ANKRA2	mod2	0.369695	-0.7914	0.83876	-0.0128404	-0.633018	-0.0206434	0.501638	0.343185	0.435594	0.159761	0.461189	0.377235	0.643444	0.422615	0.494981	0.333915	-0.291005	-0.457888
ILMN_2185563	ANKRA2	mod2	0.363869	-0.697693	0.803117	-0.120839	-0.614326	0.0745037	0.42757	0.347223	0.381184	0.180834	0.455672	0.181367	0.495199	0.368121	0.519006	0.49015	-0.182403	-0.351181
ILMN_1716264	ANKRD1	mod2	0.293012	-0.53027	0.60468	0.0694453	-0.508069	0.0325525	0.358747	0.272024	0.27678	0.145237	0.285579	0.360743	0.436511	0.366432	0.356074	0.0738713	-0.178866	-0.402084
ILMN_1711828	ANKRD10	mod2	0.40836	-0.563101	0.691942	-0.0653429	-0.671308	0.126307	0.484452	0.565808	-0.0104396	-0.0964043	0.433763	0.0681351	0.148177	0.476901	0.679134	0.544959	-0.0856234	-0.221399
ILMN_2115218	ANKRD10	mod2	0.367998	-0.5104	0.623278	-0.0612982	-0.648348	0.135846	0.484247	0.566941	-0.109108	-0.142393	0.423951	-0.00657225	0.0678272	0.464368	0.70606	0.573079	-0.0485249	-0.179319
ILMN_2108709	ANKRD11	mod5	0.612035	-0.0331342	0.255668	0.0659473	-0.711722	0.627299	0.291089	0.807867	-0.530786	-0.529884	0.180649	-0.169748	-0.0521087	0.538197	0.71155	0.520848	-0.182092	0.0875024
ILMN_1661833	ANKRD12	mod0	0.398749	0.288929	-0.076084	0.0362731	-0.286506	0.531403	0.00775932	0.440194	-0.505309	-0.409782	-0.075485	-0.278546	-0.112976	0.237588	0.339687	0.30482	-0.259623	0.317316
ILMN_1689908	ANKRD13A	mod3	0.544759	0.133585	-0.0784504	0.587937	-0.346757	0.0953926	0.346903	0.450173	-0.626862	-0.481249	-0.471585	0.102381	-0.301279	0.568965	0.0649199	-0.0926886	-0.240728	0.288936
ILMN_1672356	ANKRD13D	mod0	0.0995251	-0.25717	0.115665	0.342884	-0.286233	-0.232449	0.349342	0.117696	-0.15255	-0.00133907	-0.143496	0.306181	0.0673525	0.332674	0.0747382	-0.107891	-0.135636	-0.0255014
ILMN_1675435	ANKRD16	mod0	0.146407	0.42933	-0.343884	-0.174577	0.0350993	0.464169	-0.370072	0.37915	-0.242892	-0.276324	-0.0250977	-0.459648	-0.42354	0.0173009	0.128147	-0.182216	-0.225028	-0.0972067
ILMN_1659156	ANKRD16	mod0	-0.139558	-0.318577	0.214154	0.0701319	-0.0329958	-0.256188	0.146854	-0.107797	0.368303	0.143158	0.00787659	0.315667	0.347799	0.0772479	-0.117456	-0.0527845	0.147569	-0.084611
ILMN_2406335	ANKRD17	mod0	0.0234759	0.410966	-0.336232	0.00854475	0.0120654	0.350786	-0.183231	0.109077	-0.256896	-0.243222	-0.0367153	-0.30193	-0.303312	-0.0397444	0.0539977	-0.0716476	0.145654	0.073859
ILMN_1682547	ANKRD2	mod0	0.345345	0.0658635	-0.0702591	0.321378	0.0182586	-0.0923432	0.030217	0.00929195	-0.0106775	0.0807959	-0.415864	0.177156	-0.121116	0.116877	-0.301692	-0.252091	-0.151965	0.00867842
ILMN_2215824	ANKRD20A1	mod0	-0.181152	0.214121	-0.0973587	-0.321612	-0.101737	0.562863	-0.370921	0.345174	0.0307036	-0.197329	0.143564	-0.36759	0.0821567	0.0270942	0.307533	-0.14278	0.0440381	-0.214224
ILMN_2132599	ANKRD22	mod0	-0.166341	0.389897	-0.294821	-0.249238	0.442639	0.0714917	-0.464064	-0.208637	-0.0490379	-0.0628981	-0.0490475	-0.296654	-0.444248	-0.427124	-0.208866	-0.0387914	0.0727532	0.00274991
ILMN_2227338	ANKRD23	mod5	0.193947	0.284695	-0.0383304	-0.13558	-0.0245959	0.530106	-0.154268	0.0613725	-0.049133	-0.29482	0.208912	-0.149028	0.230077	-0.122409	0.0739943	0.41136	-0.226456	0.108502
ILMN_1747151	ANKRD23	mod0	-0.224125	0.376597	-0.280161	-0.341928	0.232784	0.460087	-0.501096	-0.116837	0.22747	0.0833285	0.107981	-0.301335	0.176256	-0.373992	-0.122392	-0.0463797	-0.0678509	-0.0733433
ILMN_1768202	ANKRD24	mod7	0.181594	-0.112429	0.20558	-0.0438632	-0.385842	0.407707	0.12756	0.58039	-0.10177	-0.327574	0.290797	-0.0800924	0.049036	0.359041	0.49909	0.0124477	-0.20526	-0.386081
ILMN_1740161	ANKRD26	mod0	-0.0824826	0.183234	0.0192259	-0.60037	0.211686	0.387834	-0.441099	0.0628295	0.278618	0.0331781	0.51501	-0.436945	-0.0360299	-0.320061	0.184301	0.194524	-0.130846	-0.285152
ILMN_1794063	ANKRD27	mod0	0.325455	0.189117	0.0253361	-0.125997	-0.137582	0.439035	-0.0389603	0.288427	-0.275912	-0.360462	0.208084	-0.451693	-0.492897	0.0710162	0.352489	0.343974	-0.328956	0.055992
ILMN_1697594	ANKRD28	mod0	-0.220688	0.105493	-0.193349	-0.18216	0.392224	-0.224	-0.237863	-0.440473	0.2209	0.358857	0.077766	0.134312	0.0437784	-0.519173	-0.28154	-0.0359263	0.0495761	-0.0565968
ILMN_2232520	ANKRD28	mod0	-0.182731	0.29606	-0.346036	-0.200191	0.371603	-0.0321332	-0.306979	-0.28716	0.00451046	0.243626	0.0657681	-0.105255	-0.138156	-0.491825	-0.164949	-0.114531	-0.0486915	0.0164197
ILMN_2075643	ANKRD29	mod0	0.290985	0.158178	-0.093977	0.423518	-0.112411	0.0589688	0.24752	0.0114736	-0.3919	-0.309773	-0.305618	0.330797	0.373986	0.210116	-0.161976	0.127934	-0.183104	0.615862
ILMN_2214278	ANKRD32	mod0	0.240767	0.0383511	-0.0617678	0.34027	-0.104711	-0.0157844	0.125675	0.0109056	-0.0938888	-0.0666895	-0.288074	0.336642	0.307289	0.164186	-0.209015	-0.142335	-0.0853506	0.157162
ILMN_1667748	ANKRD33	mod2	0.176278	-0.826129	0.805154	-0.070592	-0.456847	-0.299126	0.524473	0.190027	0.392198	0.241515	0.502921	0.385603	0.382243	0.282479	0.463209	0.338186	-0.0656984	-0.475711
ILMN_2119793	ANKRD34A	mod0	-0.263792	0.0426434	-0.119622	-0.074807	0.0887722	-0.0798761	-0.0187457	-0.222044	-0.013067	0.184655	0.0164253	-0.144999	-0.189524	-0.188776	-0.0465962	0.144059	0.517773	0.155612
ILMN_2145153	ANKRD35	mod0	-0.625356	0.285798	-0.371833	-0.360843	0.545969	-0.00906482	-0.50432	-0.432388	0.28418	0.166399	0.0705806	-0.218357	0.0483932	-0.554808	-0.343442	-0.156382	0.174192	-0.0893205
ILMN_1798006	ANKRD35	mod0	-0.629284	0.12849	-0.216415	-0.375116	0.546191	-0.133403	-0.465889	-0.546121	0.503672	0.416252	0.25062	-0.0475768	0.068095	-0.637409	-0.355664	-0.213345	0.180524	-0.358579
ILMN_1756417	ANKRD37	mod0	-0.4275	0.186322	-0.348044	-0.0660102	0.34128	-0.149624	-0.271183	-0.453902	0.173442	0.335801	-0.114072	0.0330665	0.134209	-0.432727	-0.365882	-0.215219	0.231536	0.115522
ILMN_1776936	ANKRD38	mod0	0.0836478	0.126731	-0.0813848	0.127876	-0.0165184	0.108281	-0.01095	0.150248	-0.240113	-0.253041	-0.0942505	-0.0553311	-0.195547	0.119435	0.00582225	-0.0246455	0.0239314	-0.0847845
ILMN_1710979	ANKRD39	mod0	-0.278517	-0.197627	0.100272	-0.273254	0.164398	-0.114242	-0.283193	-0.11435	0.674609	0.347835	0.140564	0.0585542	0.109382	-0.221571	-0.121278	-0.42697	0.017706	-0.645442
ILMN_1712298	ANKRD46	mod1	-0.485124	0.693442	-0.607252	-0.39699	0.520817	0.380969	-0.644352	-0.317655	-0.112944	-0.0532571	-0.0366878	-0.412561	-0.0453519	-0.612122	-0.264367	0.0290411	0.273894	0.376538
ILMN_2226304	ANKRD50	mod3	0.434783	-0.000421932	0.0348529	0.602835	-0.347116	0.0691513	0.397657	0.32106	-0.410954	-0.403109	-0.333344	0.401576	0.222519	0.545255	0.0360382	-0.184379	-0.350134	0.206356
ILMN_1724040	ANKRD57	mod3	-0.0550787	0.217267	-0.438209	0.568605	0.0682945	-0.197149	0.0183746	-0.0925955	-0.238972	0.0140011	-0.696517	0.312695	-0.0478773	0.164722	-0.408504	-0.704936	0.043975	0.211235
ILMN_2178587	ANKRD6	mod0	-0.480331	0.271351	-0.260746	-0.216647	0.217498	0.157309	-0.365918	-0.0586959	-0.00014907	-0.135965	-0.0889383	-0.249992	-0.0205342	-0.158979	-0.0931711	-0.30436	0.286292	-0.103953
ILMN_1675937	ANKRD9	mod4	-0.556555	0.420587	-0.424464	-0.479556	0.537835	0.100695	-0.551246	-0.284698	0.00254521	0.0122381	0.220912	-0.512692	-0.474475	-0.578463	-0.0982871	-0.0690669	0.300914	-0.107196
ILMN_2048607	ANKRD9	mod1	-0.430063	0.533563	-0.504605	-0.262293	0.486957	0.126138	-0.404237	-0.276961	-0.277352	-0.26062	0.0832814	-0.400817	-0.346147	-0.476143	-0.15372	0.0787182	0.233104	0.214574
ILMN_1813669	ANKS1A	mod0	0.280248	0.295424	-0.20821	0.303755	-0.261104	0.372862	0.138499	0.50768	-0.682965	-0.668287	-0.243206	-0.25556	-0.418814	0.508933	0.23341	0.0417415	-0.0932529	0.304544
ILMN_1758392	ANKS1B	mod0	-0.0275182	0.183499	-0.197356	0.153377	-0.0423429	0.165382	-0.0443492	0.0490887	-0.19468	-0.0981476	-0.127199	-0.159633	-0.263378	0.102493	-0.0124035	-0.175313	-0.0897476	0.0334058
ILMN_1677487	ANKZF1	mod0	0.186272	0.0376723	0.0712593	-0.199439	-0.200594	0.430855	-0.10383	0.495973	-0.0309232	-0.28558	0.267836	-0.294705	-0.171439	0.153301	0.390414	0.167376	-0.0999861	-0.210612
ILMN_3237961	ANO1	mod0	-0.274896	0.32169	-0.391825	0.239041	0.196304	-0.00892141	-0.0548213	-0.12678	-0.312623	-0.322819	-0.200039	-0.121625	-0.254193	-0.0259627	-0.259652	-0.0309524	0.305996	0.399506
ILMN_3248094	ANO2	mod0	0.426266	0.0573758	0.0234091	0.235878	-0.0895027	-0.0521072	0.234501	0.138815	-0.374886	-0.297385	-0.166379	-0.103519	-0.335514	0.256189	0.0464868	0.228597	-0.279489	0.31151
ILMN_1674941	ANO6	mod1	-0.115502	0.722664	-0.659873	0.196931	0.170627	0.43397	-0.26953	-0.00419022	-0.613357	-0.503208	-0.346565	-0.273951	-0.25969	-0.0812991	-0.173149	-0.0316062	0.122499	0.526442
ILMN_1683824	ANO7	mod0	0.0814409	0.117053	-0.132682	0.0308157	0.33253	-0.216082	-0.089901	-0.276576	0.0775983	0.0406359	-0.0872421	-0.0218496	-0.228332	-0.203701	-0.279205	-0.137579	-0.469971	-0.0086114
ILMN_1709124	ANO8	mod0	0.267683	0.118388	0.108503	-0.174886	-0.0792312	0.361662	-0.0882399	0.267978	0.0127694	-0.194994	0.12242	-0.164221	0.0710853	0.0662901	0.145212	0.182095	-0.210504	-0.0745868
ILMN_1762629	ANO9	mod16	-0.605084	0.130649	-0.239694	-0.120213	0.108384	-0.0310978	-0.253212	-0.115861	-0.0414621	0.119948	-0.151601	-0.101552	-0.184688	-0.174504	-0.0737455	-0.23667	0.804389	-0.143499
ILMN_1807945	ANP32A	mod0	0.405291	-0.11319	0.218452	0.0181433	-0.098942	-0.00975393	0.192748	0.0914992	-0.110431	-0.0780671	0.146199	0.063818	-0.0819015	0.0618702	0.135216	0.368062	-0.302298	0.0474083
ILMN_1684293	ANP32B	mod2	0.51423	-0.813399	0.861841	0.138841	-0.717381	-0.106409	0.721114	0.397469	0.183673	0.0430964	0.466343	0.317976	0.336467	0.526047	0.598115	0.527611	-0.211065	-0.234327
ILMN_1811877	ANTXR1	mod3	0.543801	-0.421637	0.334064	0.668445	-0.412252	-0.379093	0.687301	0.197267	-0.190272	-0.131122	-0.243129	0.514282	0.0543803	0.617698	-0.00211598	-0.0554377	-0.417831	0.0213545
ILMN_1812926	ANTXR2	mod3	0.369736	-0.318085	0.150772	0.847501	-0.328203	-0.459597	0.657292	0.0421856	-0.273922	-0.154525	-0.524449	0.677369	0.0914264	0.556228	-0.19953	-0.190055	-0.164116	0.151889
ILMN_2184184	ANXA1	mod3	0.482422	-0.60506	0.435185	0.747582	-0.400428	-0.621406	0.827453	-0.0219922	-0.0472703	0.0987004	-0.34482	0.74733	0.32304	0.568496	-0.099106	-0.0196523	-0.261298	0.209669
ILMN_2380494	ANXA11	mod0	0.158415	0.0386737	-0.0987239	0.219867	-0.17877	-0.0310203	0.16309	0.305671	-0.320357	-0.138068	-0.266169	-0.0921477	-0.365947	0.304132	0.140428	-0.161849	0.146612	0.205548
ILMN_1685170	ANXA11	mod0	0.42513	-0.0141206	0.0884723	0.179137	-0.440043	0.273131	0.295178	0.574333	-0.409732	-0.391092	-0.0189045	-0.200646	-0.251166	0.525936	0.464602	0.102689	-0.171952	0.136338
ILMN_1711899	ANXA2	mod2	0.204337	-0.754563	0.579804	0.295154	-0.331333	-0.582743	0.613028	-0.0764281	0.332765	0.37308	0.0347297	0.541175	0.260097	0.29224	0.048025	0.128771	-0.0162857	-0.125147
ILMN_1755937	ANXA2	mod2	0.448527	-0.749417	0.681521	0.443417	-0.518607	-0.392806	0.768946	0.106133	0.180778	0.129518	0.0872493	0.576688	0.40887	0.55922	0.191649	0.197082	-0.250228	-0.00189075
ILMN_2409167	ANXA2	mod2	0.547182	-0.725734	0.63436	0.683217	-0.58677	-0.443942	0.89255	0.148292	0.00826959	-0.020169	-0.101349	0.76587	0.429552	0.649967	0.140582	0.137324	-0.307203	0.00622294
ILMN_1698100	ANXA2P1	mod0	-0.0508197	-0.595013	0.399402	0.253832	-0.175973	-0.545338	0.449957	-0.19782	0.314598	0.395955	-0.0652754	0.458388	0.230587	0.14858	-0.0939594	0.0554238	0.319587	-0.0869298
ILMN_2041101	ANXA2P1	mod0	0.24455	-0.687342	0.484318	0.585894	-0.342895	-0.639779	0.718976	-0.181096	0.199739	0.341292	-0.183781	0.788438	0.433155	0.348721	-0.0974254	-0.0392067	-0.12629	-0.00258794
ILMN_1694548	ANXA3	mod4	-0.456696	0.506766	-0.625297	0.00874393	0.627822	-0.213558	-0.429593	-0.616441	0.025147	0.150563	-0.460521	-0.0278704	-0.0209173	-0.498343	-0.664084	-0.393965	0.32938	0.436512
ILMN_1741003	ANXA5	mod3	0.618782	-0.337133	0.252044	0.851245	-0.437472	-0.352414	0.75704	0.175984	-0.316142	-0.210828	-0.474943	0.628554	0.0549451	0.646775	-0.0487142	-0.096968	-0.301073	0.219035
ILMN_1662322	ANXA7	mod10	0.529575	-0.192142	0.509056	-0.274611	-0.503912	0.540782	0.182403	0.608283	-0.0886125	-0.361429	0.610114	-0.297659	-0.0227607	0.324495	0.683302	0.700181	-0.258903	-0.222619
ILMN_2399627	AP1G1	mod0	0.684953	-0.210285	0.362037	0.33629	-0.399335	0.00135952	0.513811	0.224299	-0.324404	-0.237297	-0.0546483	0.215412	0.0234795	0.397124	0.209662	0.485378	-0.293236	0.27823
ILMN_2399622	AP1G1	mod0	0.589319	0.0990091	0.161655	0.200272	-0.332	0.341192	0.294191	0.419292	-0.584409	-0.589649	0.143234	-0.162034	-0.331633	0.369104	0.350305	0.532793	-0.317223	0.212162
ILMN_1712806	AP1S1	mod0	-0.267638	-0.139882	0.0834997	-0.208286	0.0948394	-0.136341	-0.141972	-0.135996	0.302726	0.321596	0.16822	0.00408303	-0.115532	-0.247147	-0.093551	0.046592	0.410929	-0.330584
ILMN_2316173	AP1S1	mod0	0.480072	-0.383577	0.381469	0.302256	-0.18003	-0.284407	0.472283	0.0138997	0.097176	0.0141109	0.0124118	0.0701893	-0.156215	0.37442	0.00919596	0.251096	-0.463721	0.179998
ILMN_1766411	AP1S2	mod1	0.101272	0.781682	-0.712043	0.227473	0.346755	0.285193	-0.372593	-0.0877945	-0.4811	-0.340709	-0.458294	-0.176717	-0.351652	-0.199041	-0.395445	-0.222545	-0.145777	0.42834
ILMN_2120273	AP1S2	mod1	-0.0690422	0.802975	-0.782703	0.172671	0.42856	0.219809	-0.447671	-0.215751	-0.435271	-0.17916	-0.531903	-0.171452	-0.335995	-0.321747	-0.473797	-0.329414	0.0248077	0.437695
ILMN_1815306	AP2A1	mod0	-0.131728	-0.321515	0.34694	-0.431975	-0.243158	0.153918	-0.0546032	0.174921	0.439489	0.282981	0.52908	-0.139994	0.156286	-0.0768119	0.386009	0.247176	0.293064	-0.385224
ILMN_1803779	AP2A2	mod0	0.0810284	0.00346574	-0.0668748	0.277682	-0.151857	-0.0447661	0.218223	0.0792509	-0.291147	-0.178605	-0.139884	0.280615	0.0365623	0.141169	0.0702322	-0.0764707	0.0111419	0.194844
ILMN_1681998	AP2B1	mod0	-0.0955136	0.165889	-0.041979	-0.347878	-0.151685	0.46856	-0.246151	0.306588	-0.0797584	-0.23136	0.195453	-0.341294	-0.0330975	0.00305586	0.433597	-0.0200055	0.072741	-0.157134
ILMN_2331735	AP2B1	mod0	-0.109157	0.169631	-0.0906461	-0.20191	-0.24811	0.424831	-0.13328	0.401215	-0.291097	-0.253249	0.0823031	-0.144191	0.0687798	0.124353	0.428858	-0.0807554	0.174796	-0.121753
ILMN_2390114	AP3D1	mod0	0.22219	-0.293863	0.47584	-0.128377	-0.356007	0.203815	0.256727	0.305623	0.0481039	-0.239295	0.349995	-0.0482812	0.172719	0.231877	0.361348	0.626684	0.0447911	-0.0172342
ILMN_1667086	AP3M1	mod15	0.5814	-0.32859	0.416481	0.299485	-0.431168	-0.0764682	0.574101	0.240773	-0.292551	-0.212624	0.109828	0.154759	-0.119468	0.3808	0.310598	0.63621	-0.201382	0.255556
ILMN_1676946	AP3M2	mod0	0.0327129	0.352674	-0.231424	0.0206217	0.162963	0.220384	-0.204181	0.082125	-0.252508	-0.311171	-0.0658616	-0.120859	-0.251688	-0.0479396	-0.121493	-0.0673846	-0.0135995	0.0180192
ILMN_2311761	AP3S1	mod6	0.473579	-0.338039	0.275018	0.458425	-0.307391	-0.27194	0.598325	0.0069154	-0.116143	0.0389484	-0.0549191	0.385072	0.103199	0.31792	0.0344237	0.235359	-0.345618	0.243128
ILMN_1731596	AP3S2	mod0	-0.137611	-0.168927	0.23988	-0.222406	0.209979	-0.123763	0.00166647	-0.270193	0.269094	0.0466788	0.43624	-0.0947691	0.00370858	-0.19537	-0.0405152	0.363924	-0.0562471	-0.158069
ILMN_1754531	AP4E1	mod0	0.193945	0.406343	-0.178852	-0.0561529	-0.0815364	0.52631	-0.097967	0.39177	-0.555697	-0.55337	0.0788131	-0.255032	-0.254869	0.0481381	0.265644	0.260943	-0.063046	0.112181
ILMN_2364928	APBA2BP	mod0	-0.361272	0.071674	0.0243963	-0.607974	0.388849	0.0997051	-0.365173	-0.311554	0.443207	0.189538	0.471598	-0.437919	-0.0978767	-0.500503	-0.028083	0.301942	0.130331	-0.208247
ILMN_1801710	APBB1IP	mod0	0.454408	-0.0226169	0.0314091	0.578718	-0.489422	0.147209	0.448397	0.354733	-0.541053	-0.399764	-0.293696	0.304136	0.0783093	0.528377	0.156038	0.0662781	-0.275608	0.270556
ILMN_1740772	APBB3	mod14	0.526573	-0.451342	0.604824	0.0436776	-0.79166	0.384213	0.468339	0.778751	-0.11711	-0.402676	0.398697	-0.00714819	0.206448	0.69429	0.759555	0.376746	-0.273551	-0.233951
ILMN_2320513	APBB3	mod14	0.536736	-0.390526	0.595298	-0.0277094	-0.759503	0.482155	0.448873	0.714986	-0.135231	-0.373647	0.497729	-0.09249	0.239221	0.608497	0.774861	0.5764	-0.309752	-0.106903
ILMN_1656951	APCDD1	mod4	-0.305404	0.507014	-0.611707	0.13012	0.577406	-0.217558	-0.27145	-0.439175	-0.299222	0.00718991	-0.513056	-0.18947	-0.50782	-0.3307	-0.543571	-0.227468	0.257948	0.484245
ILMN_1689431	APCDD1L	mod0	0.0806135	0.278131	-0.280626	0.459239	0.170361	-0.0735813	-0.00601255	-0.189971	-0.254588	-0.223001	-0.497029	0.370634	0.0646557	0.0134391	-0.439446	-0.367474	-0.179849	0.179823
ILMN_1740052	APEG1	mod1	-0.141852	0.615111	-0.608193	0.0443372	0.337715	0.257407	-0.299384	-0.0996187	-0.389992	-0.330108	-0.208894	-0.267912	-0.251333	-0.202141	-0.21775	-0.117943	-0.120605	0.344972
ILMN_1718023	APEH	mod10	-0.0859628	0.0672181	0.166458	-0.504764	0.0345413	0.466006	-0.234285	0.0772487	0.216198	-0.186933	0.610681	-0.328541	0.146391	-0.209008	0.333539	0.404815	-0.163152	-0.133038
ILMN_1652505	APEX2	mod2	0.697449	-0.700156	0.844509	0.181887	-0.647105	-0.071031	0.703894	0.470428	0.0809803	-0.153423	0.34966	0.321446	0.241113	0.594623	0.513738	0.516031	-0.349593	-0.204528
ILMN_1767816	APH1B	mod2	0.425854	-0.620933	0.571027	0.441641	-0.471802	-0.302001	0.644558	0.114266	0.157283	0.103878	-0.0136364	0.667286	0.491763	0.491636	0.136583	-0.056097	-0.40708	-0.236559
ILMN_1793598	APIP	mod0	-0.62373	0.333059	-0.450064	-0.227809	0.668971	-0.173263	-0.459566	-0.649753	0.286835	0.262822	-0.0929654	-0.191475	0.0330262	-0.591566	-0.561828	-0.182195	0.192798	0.15038
ILMN_2128293	APIP	mod0	-0.707754	0.411738	-0.508906	-0.332694	0.683362	-0.0580757	-0.569636	-0.64825	0.275009	0.28377	-0.0646349	-0.251182	0.0107997	-0.671623	-0.506503	-0.198691	0.273969	0.122495
ILMN_1793360	APITD1	mod0	0.24137	0.204947	-0.122383	0.284766	0.0026621	0.112925	0.0404449	0.0783837	-0.232246	-0.302302	-0.173367	-0.0132713	-0.297522	0.105123	-0.115767	-0.0608356	-0.157051	0.0907717
ILMN_1700183	APLNR	mod0	-0.398507	0.385707	-0.379339	-0.0968761	0.388564	0.0594963	-0.384444	-0.307019	-0.0150471	-0.020198	-0.100043	0.0919918	0.317988	-0.363639	-0.361883	-0.215798	0.129935	0.195907
ILMN_1710482	APLP2	mod3	0.36786	0.00311207	-0.0469768	0.596147	-0.247524	-0.0513906	0.437855	0.235149	-0.516857	-0.480123	-0.326981	0.251465	-0.11111	0.488394	0.0289259	0.000731921	-0.362055	0.231237
ILMN_1729533	APOA1BP	mod0	0.0175609	-0.476815	0.33442	0.230724	-0.0716361	-0.544987	0.358331	-0.135794	0.288252	0.176254	-0.142785	0.317391	-0.000224787	0.253865	-0.0764528	-0.241305	0.0328036	-0.21732
ILMN_1719143	APOBEC2	mod1	-0.105875	0.771469	-0.708476	0.0353633	0.302146	0.426403	-0.515374	-0.0101428	-0.393137	-0.261831	-0.430578	-0.318393	-0.245746	-0.203449	-0.279015	-0.311681	-0.0158885	0.323543
ILMN_1675684	APOBEC3C	mod0	-0.117852	0.37531	-0.405527	0.0603577	0.344508	-0.0320533	-0.300597	-0.201219	-0.0886704	-0.0366762	-0.342293	0.121111	-0.037615	-0.25814	-0.341788	-0.466856	-0.169955	0.0751721
ILMN_2412172	APOBEC3F	mod0	0.0121538	0.115484	-0.117056	0.347162	-0.0228328	-0.0506811	0.131165	-0.0493096	-0.273773	-0.332005	-0.194735	0.288023	0.0786354	0.113556	-0.160472	-0.093916	0.0265154	0.13751
ILMN_2296950	APOBEC3F	mod6	0.206383	-0.321692	0.228831	0.567293	-0.417907	-0.228792	0.593497	0.0747115	-0.205486	-0.0389131	-0.323893	0.469644	0.294707	0.471247	-0.0180892	0.0866995	0.147724	0.298824
ILMN_1789007	APOC1	mod0	-0.104677	-0.555883	0.37222	0.217095	-0.113911	-0.572936	0.352517	-0.0448371	0.28184	0.23998	-0.0793882	0.486846	0.186758	0.244478	-0.0693601	-0.286135	0.174666	-0.324977
ILMN_1722070	APOC3	mod1	-0.304923	0.552707	-0.536263	0.0080634	0.359659	0.255671	-0.480152	-0.183703	-0.086093	-0.191364	-0.288612	-0.0295459	0.0862083	-0.207571	-0.373813	-0.469391	-0.0394139	-0.0297687
ILMN_1780170	APOD	mod2	0.191405	-0.530006	0.548084	-0.0310364	-0.540897	0.0714391	0.414212	0.419383	0.0436202	-0.106763	0.340822	0.0209033	0.163153	0.452394	0.559578	0.377751	0.0699181	-0.295824
ILMN_1740938	APOE	mod0	0.0953505	-0.401196	0.178008	0.605668	-0.16616	-0.587533	0.446184	-0.0364173	0.0416975	0.133722	-0.503937	0.656481	0.121106	0.397321	-0.265699	-0.48431	0.0555244	-0.0934942
ILMN_1723522	APOLD1	mod0	0.117761	-0.0239616	0.0431976	0.158463	-0.20517	0.00839147	0.295046	0.106212	-0.457753	-0.214867	-0.0709672	-0.0838908	-0.246094	0.210167	0.22601	0.356376	0.128835	0.372603
ILMN_1731941	APOM	mod0	-0.363678	0.496661	-0.589525	-0.0176497	0.267512	0.244128	-0.544176	-0.0818576	0.0233249	0.046103	-0.431151	-0.136102	-0.0510023	-0.219068	-0.341988	-0.620897	0.21866	-0.062613
ILMN_1777483	APOOL	mod0	-0.0938868	0.315617	-0.239074	-0.30123	0.391502	0.0143338	-0.280054	-0.286968	0.0100329	0.119359	0.0415635	-0.256653	-0.176429	-0.398926	-0.168475	0.111962	0.0277607	0.188839
ILMN_2404065	APP	mod3	0.596654	-0.112081	0.0859213	0.847531	-0.352064	-0.254408	0.688073	0.216733	-0.584933	-0.451391	-0.511853	0.475391	-0.0612329	0.658602	-0.0748853	0.022422	-0.204637	0.502818
ILMN_2404063	APP	mod3	0.440824	-0.0572887	-0.0303911	0.884309	-0.224515	-0.337493	0.613362	0.0733959	-0.540145	-0.391876	-0.60628	0.507098	0.00485073	0.563748	-0.258406	-0.0634913	-0.183707	0.582023
ILMN_1763730	APPL1	mod4	-0.666283	0.647013	-0.700523	-0.338613	0.602366	0.114384	-0.628351	-0.372051	-0.175976	0.0325843	-0.112944	-0.557885	-0.460807	-0.586842	-0.283354	-0.217711	0.448717	0.187185
ILMN_1765076	APPL2	mod0	0.309491	0.100511	-0.0243239	0.339817	-0.213978	0.156774	0.120396	0.364023	-0.373953	-0.405192	-0.268438	0.137527	-0.112581	0.307468	0.0407767	0.0327848	-0.0224206	0.0437385
ILMN_1722491	APRT	mod2	0.16457	-0.686019	0.594859	0.0858519	-0.361987	-0.34133	0.435413	0.134047	0.374286	0.243173	0.301178	0.419784	0.199942	0.284238	0.29634	-0.0621096	-0.125542	-0.557882
ILMN_1726410	APRT	mod2	0.18541	-0.705725	0.581461	0.156787	-0.289314	-0.455126	0.443647	0.0239559	0.457512	0.349053	0.185437	0.50292	0.226554	0.258859	0.148077	-0.136749	-0.157644	-0.519991
ILMN_1776857	AQP1	mod17	0.228209	0.254954	-0.223843	0.320458	-0.0488976	0.0608721	0.267183	0.0328509	-0.54507	-0.382676	-0.233744	-0.132094	-0.181856	0.226852	0.0129637	0.178879	-0.178837	0.713863
ILMN_1681103	AQP1	mod17	0.122117	0.205586	-0.212198	0.264723	0.0377889	-0.0690355	0.204208	-0.123975	-0.443082	-0.265638	-0.233227	-0.136469	-0.115897	0.151793	-0.0989919	0.223326	-0.0746207	0.778216
ILMN_1762606	AQP11	mod4	-0.459049	0.326569	-0.324768	-0.345235	0.649844	-0.126423	-0.562479	-0.447976	0.28316	0.151085	-0.0608258	-0.231546	-0.246131	-0.539651	-0.424219	-0.267713	0.180703	-0.0469857
ILMN_3246595	AQP12B	mod9	-0.519656	-0.110262	-0.122141	-0.327633	0.42104	-0.346576	-0.340739	-0.511404	0.613273	0.779213	0.110918	-0.00383893	0.0204678	-0.538573	-0.279676	-0.419615	0.112169	-0.363868
ILMN_1676649	AQP4	mod1	-0.399676	0.676087	-0.740297	-0.151826	0.498273	0.198725	-0.63211	-0.182451	-0.107372	-0.0407594	-0.392389	-0.440456	-0.428638	-0.347524	-0.395199	-0.479359	0.258578	0.106184
ILMN_1747683	AQP4	mod1	-0.257729	0.865503	-0.820713	-0.0542353	0.451617	0.41342	-0.623118	-0.133081	-0.339133	-0.279276	-0.461648	-0.394736	-0.274447	-0.321812	-0.375749	-0.367678	0.110931	0.353576
ILMN_1738494	AQP7	mod1	0.179646	0.514504	-0.514042	0.256242	0.34412	-0.0255328	-0.167559	-0.162521	-0.334509	-0.144615	-0.457746	-0.0123786	-0.322949	-0.197068	-0.4471	-0.164994	-0.0419746	0.501601
ILMN_1672057	AQP7P2	mod1	0.188379	0.580115	-0.539539	0.246502	0.28731	0.136837	-0.205093	-0.0856437	-0.391797	-0.275469	-0.46789	-0.120099	-0.404791	-0.155183	-0.373943	-0.112914	-0.0634007	0.518166
ILMN_1717154	AQR	mod0	0.432207	-0.223111	0.185243	0.529522	-0.284966	-0.180997	0.51251	0.108918	-0.248447	-0.263678	-0.263287	0.212768	-0.0235	0.499561	-0.0239914	0.177903	-0.246301	0.295026
ILMN_1767351	AR	mod0	-0.289322	0.526455	-0.40229	-0.282644	0.307208	0.400257	-0.504055	-0.0827718	-0.136201	-0.124142	0.105542	-0.369145	-0.328808	-0.374654	-0.0512635	-0.0757486	0.121954	-0.0704314
ILMN_1658883	ARAF	mod1	-0.413562	0.874585	-0.79104	-0.346819	0.605045	0.417598	-0.748965	-0.203343	-0.267049	-0.193828	-0.114482	-0.537512	-0.376225	-0.567013	-0.269845	-0.199714	0.201071	0.222598
ILMN_3269719	ARAP1	mod0	-0.0945919	0.175955	-0.22479	0.236549	0.0451782	-0.0463658	-0.000763046	-0.0368096	-0.251172	-0.234015	-0.348216	0.222961	0.0644624	-0.0130213	-0.195254	-0.0416924	0.222008	0.302032
ILMN_1812618	ARAP3	mod17	-0.00220463	0.596366	-0.635787	0.372214	0.262548	0.0119494	-0.0478926	-0.131735	-0.654253	-0.402016	-0.537657	-0.108269	-0.266311	0.00668067	-0.333906	-0.164247	0.0600897	0.870432
ILMN_1721977	ARD1A	mod0	-0.236741	0.00293667	-0.0589015	-0.396101	0.307193	-0.105715	-0.245883	-0.32859	0.352216	0.423946	0.34267	-0.369026	-0.379406	-0.414787	-0.0371598	0.0677052	0.0537771	-0.177355
ILMN_1723884	ARF4	mod0	0.201926	-0.507768	0.391142	0.300462	-0.0862835	-0.501431	0.480644	-0.173288	0.239836	0.110471	0.0475798	0.404758	0.0759733	0.156602	-0.111702	0.175022	-0.214272	-0.158631
ILMN_1675709	ARFGAP1	mod0	0.372776	-0.174966	0.152412	0.360307	-0.454242	0.0896661	0.320755	0.483333	-0.188749	-0.278272	-0.158179	0.297895	0.288111	0.546284	0.220382	-0.21919	-0.219268	-0.0510264
ILMN_1769250	ARFGAP2	mod0	0.158622	0.178706	-0.0126607	-0.367542	-0.0507456	0.447684	-0.21024	0.355418	-0.0936956	-0.287773	0.327861	-0.442051	-0.127965	-0.017227	0.369114	0.21589	-0.284617	0.0216581
ILMN_1731287	ARFGAP3	mod15	0.536825	-0.39034	0.563428	0.0401868	-0.48751	0.0900228	0.545639	0.294079	-0.161822	-0.265874	0.460116	0.062902	0.150695	0.339034	0.526685	0.809447	-0.353701	0.16618
ILMN_1728471	ARFGEF1	mod0	0.678223	-0.200645	0.403554	0.246273	-0.527388	0.219038	0.480862	0.455173	-0.368342	-0.379142	0.134157	0.104239	0.0587687	0.438248	0.428871	0.588961	-0.369894	0.199137
ILMN_1800898	ARG2	mod0	-0.144289	-0.00802983	-0.0272613	-0.153634	-0.141496	0.238682	-0.0738302	0.116133	0.0656252	0.0309025	0.0809945	-0.244971	0.187297	0.0717263	0.152499	0.093228	0.104411	0.203473
ILMN_1732060	ARHGAP1	mod3	0.683864	-0.216951	0.1844	0.823484	-0.462296	-0.215413	0.755789	0.266932	-0.508118	-0.403009	-0.418076	0.386773	-0.0282221	0.701373	0.0195515	0.155754	-0.301391	0.507193
ILMN_2395913	ARHGAP11A	mod0	-0.611261	0.0638981	-0.214835	-0.193517	0.304911	-0.242185	-0.288389	-0.34277	0.226672	0.306408	-0.1287	0.0275263	0.0496274	-0.363851	-0.303942	-0.211738	0.765287	-0.103078
ILMN_2101810	ARHGAP12	mod6	0.259803	-0.39104	0.352761	0.249474	-0.343232	-0.180365	0.518143	0.0742827	-0.0240255	0.0740097	0.118188	0.401355	0.425428	0.297315	0.133096	0.302735	-0.0750364	0.182343
ILMN_1753500	ARHGAP12	mod2	0.233015	-0.558403	0.680079	-0.228487	-0.403917	0.0252916	0.282958	0.332821	0.303932	0.0889561	0.469069	0.0902497	0.363616	0.307272	0.470949	0.334483	-0.0879536	-0.317318
ILMN_2208413	ARHGAP15	mod3	0.161086	-0.128273	-0.033141	0.609779	0.0122867	-0.429274	0.345762	-0.248753	-0.0480593	0.0321315	-0.361856	0.647416	0.256656	0.128892	-0.354914	-0.33908	-0.256997	0.190193
ILMN_1718610	ARHGAP17	mod13	0.518579	-0.364294	0.398648	0.404774	-0.687077	0.111653	0.600109	0.498756	-0.241238	-0.358523	0.11806	0.188358	0.185498	0.714101	0.451823	0.209002	-0.274784	0.0474911
ILMN_2398847	ARHGAP17	mod0	0.301653	-0.386493	0.449065	0.192951	-0.531916	0.0758194	0.465872	0.274348	-0.0300507	-0.210388	0.162036	0.208025	0.42075	0.509778	0.319015	0.438967	-0.00952854	0.123345
ILMN_1791186	ARHGAP18	mod0	-0.299237	0.492726	-0.476794	-0.0809369	0.30656	0.204882	-0.360002	-0.184366	-0.188327	-0.0317691	-0.285039	-0.196268	-0.0568748	-0.28458	-0.272556	-0.196864	0.207891	0.359766
ILMN_1688953	ARHGAP19	mod0	0.417938	-0.067085	0.219084	0.106255	-0.405162	0.358516	0.152711	0.528811	-0.133444	-0.299727	-0.0603373	0.026907	0.212402	0.456927	0.319499	-0.0124265	-0.20509	-0.0593992
ILMN_1811592	ARHGAP21	mod1	0.049959	0.672452	-0.610612	0.298358	0.169144	0.258682	-0.199927	0.106313	-0.715747	-0.547073	-0.441859	-0.0386976	-0.352774	-0.0338063	-0.156832	-0.230845	-0.000110929	0.342836
ILMN_1676361	ARHGAP22	mod0	0.221213	-0.298008	0.242571	0.412009	-0.220859	-0.253676	0.292796	-0.0383014	0.102961	0.117734	-0.274175	0.754268	0.564792	0.210531	-0.161387	-0.243731	-0.21991	-0.183325
ILMN_1764571	ARHGAP23	mod3	0.590273	0.0241068	-0.00243631	0.623293	-0.190143	-0.166251	0.523131	0.0698943	-0.513995	-0.384449	-0.359545	0.331687	-0.0097293	0.40487	-0.121937	0.153216	-0.375657	0.596003
ILMN_1775441	ARHGAP24	mod0	0.21764	0.121509	-0.111266	0.256788	0.0435409	-0.0414758	-0.0234527	-0.00147427	-0.00590658	0.111099	-0.320821	0.285129	0.0648343	0.0463648	-0.280219	-0.373366	-0.201368	-0.0349802
ILMN_2352633	ARHGAP24	mod0	0.425319	0.0552749	-0.0107498	0.322854	-0.118292	0.0414927	0.105468	0.11122	-0.0673085	-0.0691519	-0.274119	0.278867	0.116523	0.227985	-0.161339	-0.194014	-0.474752	0.0462147
ILMN_1801833	ARHGAP24	mod0	0.266138	0.00401256	-0.0458534	0.428722	0.0616105	-0.272571	0.138181	-0.0963148	-0.0523969	0.0922016	-0.377512	0.38351	-0.062282	0.12469	-0.390316	-0.301731	-0.238753	0.0157201
ILMN_1777998	ARHGAP25	mod12	-0.0727768	-0.447002	0.438782	-0.0551421	-0.169228	-0.193736	0.187568	-0.0268926	0.375499	0.145225	0.141986	0.488389	0.638977	0.0463941	0.111596	-0.0466142	-0.00178575	-0.397909
ILMN_2290204	ARHGAP28	mod2	0.273669	-0.642659	0.749103	-0.19681	-0.67158	0.184579	0.369867	0.583208	0.178225	0.0480214	0.483792	0.0199328	0.236335	0.45903	0.737502	0.360026	-0.0945168	-0.473083
ILMN_1796772	ARHGAP28	mod2	0.257519	-0.592723	0.693311	-0.167698	-0.626664	0.175929	0.340437	0.575575	0.155732	0.0142136	0.442204	0.0337704	0.216688	0.459371	0.706521	0.296358	-0.106448	-0.409772
ILMN_2408851	ARHGAP30	mod0	0.325124	-0.206724	0.22937	0.305198	-0.270306	-0.0201485	0.40989	0.119605	-0.11573	-0.205077	-0.0285325	0.269413	0.407314	0.377212	0.0603741	0.214224	-0.490941	0.228763
ILMN_1770824	ARHGAP4	mod3	0.415637	-0.238986	0.198469	0.567176	-0.338726	-0.195572	0.525449	0.116362	-0.276934	-0.143557	-0.303126	0.520301	0.317251	0.441975	-0.0594258	0.0350081	-0.306653	0.266057
ILMN_1734742	ARHGDIA	mod6	0.525153	-0.839849	0.798522	0.426477	-0.675288	-0.384722	0.914561	0.260448	0.0680108	0.00839276	0.171008	0.579675	0.428518	0.654532	0.381495	0.358614	-0.235277	-0.0187713
ILMN_1678143	ARHGDIB	mod11	0.114089	-0.349412	0.223984	0.497379	-0.200171	-0.41379	0.432546	-0.103306	0.0244585	0.0931868	-0.266928	0.83056	0.578678	0.220911	-0.162622	-0.255232	-0.0522578	-0.0256973
ILMN_2132809	ARHGEF10	mod3	0.312454	0.167207	-0.288501	0.781997	-0.0225712	-0.251895	0.372317	-0.0501148	-0.518765	-0.379999	-0.580252	0.321662	-0.139617	0.389319	-0.330115	-0.30188	-0.306152	0.507238
ILMN_1689770	ARHGEF10L	mod0	-0.242292	0.16918	-0.21754	-0.236067	0.156447	0.0855546	-0.204281	-0.0423665	-0.0552399	0.114209	0.0796959	-0.38566	-0.435546	-0.241703	0.0715508	0.00304353	0.366415	0.0557785
ILMN_1733861	ARHGEF11	mod0	0.233476	0.286897	-0.232737	0.102006	0.0238731	0.24864	-0.0598454	0.207571	-0.303818	-0.332599	-0.021883	-0.156673	-0.0909511	0.142197	0.0533848	-0.101464	-0.52207	0.225083
ILMN_1810712	ARHGEF12	mod0	0.581827	-0.541629	0.564561	0.366754	-0.450824	-0.237956	0.581742	0.205104	0.00370814	0.0120646	0.0447012	0.530515	0.270414	0.40403	0.190348	0.270702	-0.403815	-0.183423
ILMN_1754562	ARHGEF17	mod6	0.480925	-0.33946	0.35422	0.503147	-0.467951	-0.141923	0.69696	0.334985	-0.33832	-0.263347	-0.0666812	0.257252	0.074572	0.622715	0.239149	0.209558	-0.143745	0.321946
ILMN_1703477	ARHGEF2	mod13	0.576316	-0.572055	0.518416	0.611606	-0.755455	-0.14332	0.767429	0.525247	-0.204185	-0.21163	-0.163572	0.534347	0.291364	0.836585	0.337561	0.0788571	-0.188971	0.0724661
ILMN_1803423	ARHGEF6	mod1	-0.134541	0.875634	-0.828838	0.0822748	0.542711	0.224844	-0.547627	-0.190934	-0.446436	-0.284364	-0.482666	-0.260956	-0.522922	-0.386831	-0.486828	-0.338788	0.0847497	0.374666
ILMN_1796912	ARHGEF7	mod7	0.554077	0.119165	0.0656569	0.164054	-0.635412	0.669803	0.248833	0.799666	-0.613728	-0.677291	0.0798843	-0.230811	-0.0811678	0.603128	0.610509	0.370558	-0.315457	0.16631
ILMN_1779370	ARHGEF9	mod0	0.230027	0.211521	-0.127142	0.0750487	-0.0830603	0.28721	-0.0253716	0.271534	-0.256309	-0.310968	-0.0470737	-0.0602931	-0.0040495	0.178604	0.135892	-0.100021	-0.422721	-0.0192028
ILMN_1797341	ARID1A	mod0	0.474172	0.285786	-0.112079	0.212541	-0.377446	0.526027	0.14295	0.470328	-0.646495	-0.546081	-0.0592747	-0.147629	-0.205403	0.285016	0.32588	0.405825	-0.144816	0.2809
ILMN_1795247	ARID2	mod0	0.484111	-0.0414384	0.172614	0.0168417	-0.426124	0.355339	0.236897	0.371741	-0.274654	-0.252755	0.169606	0.00307463	0.222775	0.219292	0.407477	0.438073	-0.387933	0.168867
ILMN_2182335	ARID2	mod0	0.569491	-0.100398	0.338629	-0.0271533	-0.491593	0.4296	0.26707	0.445197	-0.209824	-0.227094	0.274045	-0.0658167	0.115531	0.314123	0.560128	0.438961	-0.355792	0.0569912
ILMN_1670130	ARID3A	mod0	-0.0221981	0.0193369	0.0193727	0.0578858	-0.0370348	0.0125381	0.0892617	-0.0270195	-0.150287	-0.127295	0.0868926	0.0895685	-0.00735536	-0.0745372	0.0618832	0.260304	0.111497	0.055697
ILMN_1696956	ARID3B	mod0	0.150632	0.50071	-0.352392	-0.0813026	0.0503556	0.473389	-0.180401	0.168423	-0.413527	-0.355726	-0.0150262	-0.441916	-0.301615	-0.0468594	0.110667	0.242485	-0.126634	0.500425
ILMN_2362982	ARID4B	mod0	0.432949	-0.217363	0.294479	0.214427	-0.437936	0.188457	0.453776	0.281733	-0.191903	-0.206574	0.158588	0.0306814	0.143392	0.43862	0.407949	0.342215	-0.378409	0.170752
ILMN_2415157	ARID5A	mod0	0.388607	-0.591488	0.63319	0.155308	-0.401414	-0.184474	0.547621	0.078106	0.231017	0.116817	0.280181	0.242628	0.277474	0.334726	0.251503	0.499581	-0.252811	0.010953
ILMN_1721626	ARID5B	mod0	0.45582	-0.364539	0.391735	0.222501	-0.621246	0.101386	0.528878	0.432619	-0.282364	-0.157408	0.0652473	0.0962382	-0.00545989	0.490832	0.482833	0.440505	-0.0677632	0.0786728
ILMN_1694219	ARIH1	mod15	0.163571	0.0638794	0.193374	-0.34873	-0.0762226	0.365637	-0.0172336	0.109431	-0.0997053	-0.221441	0.490998	-0.248602	0.0409216	-0.127792	0.328983	0.732924	-0.0333568	0.0948867
ILMN_1792825	ARIH2	mod0	0.170259	0.432901	-0.220738	-0.263014	-0.135441	0.75504	-0.335042	0.446482	-0.313939	-0.378567	0.22545	-0.520792	-0.21127	-0.0262999	0.334669	0.23465	-0.22209	0.00395906
ILMN_2202967	ARL15	mod0	0.300996	0.125072	-0.0437693	0.139462	-0.0541409	0.176622	0.104631	0.192039	-0.258777	-0.265891	0.035466	-0.107315	-0.185358	0.193812	0.0923065	0.11094	-0.407516	0.233789
ILMN_1679917	ARL16	mod0	-0.534311	0.488477	-0.632394	-0.151863	0.654446	-0.127954	-0.645529	-0.49342	0.225536	0.403087	-0.359042	-0.110723	-0.169655	-0.584707	-0.605026	-0.738653	0.236691	-0.0538912
ILMN_3231952	ARL17B	mod0	-0.540376	-0.150641	0.040465	-0.406801	0.508988	-0.394559	-0.258974	-0.681132	0.614537	0.640644	0.345668	-0.121677	-0.0408867	-0.602743	-0.343273	0.0642168	0.248687	-0.211895
ILMN_1698680	ARL17P1	mod0	-0.229105	0.0318737	-0.0598131	-0.21602	0.129675	-0.000262565	-0.107368	-0.110315	-0.0319796	0.0369909	0.237147	-0.313284	-0.385965	-0.206421	0.0783055	0.178037	0.142324	-0.170228
ILMN_1787879	ARL2	mod2	0.314869	-0.48409	0.668118	-0.264793	-0.536424	0.349117	0.1755	0.518909	0.369125	-0.0753557	0.608669	0.0777603	0.406532	0.315689	0.602154	0.314786	-0.291621	-0.64041
ILMN_1780444	ARL3	mod0	0.618332	-0.0154005	0.120355	0.339994	-0.522573	0.342758	0.314411	0.574173	-0.405935	-0.335174	-0.147131	0.194322	0.206759	0.513476	0.316	0.0901539	-0.385686	0.155525
ILMN_1775405	ARL4A	mod6	0.503384	-0.543559	0.410034	0.533878	-0.490203	-0.323999	0.761029	0.223922	-0.116007	-0.0301242	-0.0750748	0.360104	0.0626414	0.622106	0.208087	0.136921	-0.34879	0.18097
ILMN_1771738	ARL5A	mod1	-0.0103793	0.572822	-0.522798	0.0844485	0.376538	0.0988613	-0.255659	-0.287173	-0.345396	-0.138783	-0.193752	-0.147575	-0.363779	-0.35631	-0.33761	0.0799304	0.0120348	0.416959
ILMN_2332558	ARL5A	mod1	-0.257793	0.711174	-0.700656	0.086067	0.445769	0.103824	-0.392936	-0.315729	-0.41386	-0.164065	-0.351778	-0.171048	-0.369363	-0.402826	-0.399161	-0.163487	0.32563	0.465821
ILMN_1688526	ARL5A	mod1	-0.01424	0.649946	-0.58225	0.272321	0.237157	0.200365	-0.237455	-0.139101	-0.508727	-0.352281	-0.386876	-0.0145567	-0.277556	-0.177037	-0.321338	-0.120611	0.169389	0.376979
ILMN_2120022	ARL5B	mod0	0.581972	-0.498607	0.552752	0.361183	-0.545259	-0.129419	0.599053	0.318734	-0.0309527	-0.0378821	0.0430798	0.449388	0.300636	0.520972	0.263279	0.186525	-0.344685	-0.0159599
ILMN_1708416	ARL6IP1	mod0	0.411512	-0.1528	0.141043	0.465521	-0.384012	-0.0478029	0.477716	0.24031	-0.386634	-0.248661	-0.345921	0.176841	0.123533	0.503383	0.110407	0.196439	-0.0486932	0.493618
ILMN_2393144	ARL6IP4	mod0	-0.564526	0.510357	-0.585546	-0.258658	0.630015	0.0445651	-0.657938	-0.483258	0.182612	0.231774	-0.2105	-0.175527	0.00150214	-0.624681	-0.476911	-0.447065	0.120405	0.0562092
ILMN_1769810	ARL6IP5	mod0	0.301388	-0.328825	0.411755	0.115625	-0.390605	0.0366461	0.302474	0.228305	0.128477	0.00897727	-0.019445	0.414957	0.521649	0.270803	0.196447	0.120133	-0.044877	-0.0426682
ILMN_1797964	ARL6IP6	mod15	0.415382	-0.124231	0.323071	-0.0712628	-0.442909	0.340611	0.317058	0.406557	-0.290057	-0.306911	0.285117	-0.181324	0.0231507	0.279976	0.49451	0.731962	-0.0374077	0.302774
ILMN_1689296	ARMC10	mod9	-0.357918	-0.27758	0.106736	-0.223909	0.104798	-0.299333	-5.84e-05	-0.287004	0.365076	0.581945	0.178234	-0.104878	-0.0706134	-0.227854	-0.021681	-0.0497114	0.378286	-0.202972
ILMN_2052598	ARMC10	mod0	0.0150852	-0.502928	0.450643	-0.0267843	0.140805	-0.542266	0.286433	-0.471569	0.554713	0.483128	0.309429	0.348958	0.262116	-0.21365	-0.182932	0.26746	-0.117353	-0.118147
ILMN_1697088	ARMC5	mod2	0.138034	-0.590027	0.676822	-0.238512	-0.407282	0.0270294	0.373563	0.21507	0.360098	0.0361115	0.616069	0.0267746	0.438989	0.245577	0.492913	0.53607	-0.138445	-0.247663
ILMN_1797298	ARMC7	mod0	0.0836471	0.00433103	0.0244007	0.0667723	0.0302207	-0.0152926	-0.0387781	0.0296106	0.175127	-0.0186974	-0.148111	0.0892596	0.216422	0.132646	-0.112004	-0.351086	-0.239022	-0.00153978
ILMN_1781151	ARMC8	mod0	0.565258	-0.292393	0.460002	0.0406676	-0.379755	0.121743	0.444235	0.371868	-0.164602	-0.316885	0.387767	-0.12695	-0.124148	0.399794	0.472775	0.576163	-0.534194	-0.00129087
ILMN_1788192	ARMCX1	mod2	0.530488	-0.538563	0.663767	0.123683	-0.553813	-0.0319295	0.614869	0.402002	-0.0558907	-0.178264	0.341209	0.128961	0.186919	0.577678	0.487016	0.546741	-0.242183	0.0326086
ILMN_2334760	ARMCX3	mod3	0.707099	0.125769	0.0201386	0.572255	-0.335093	0.129737	0.413322	0.387688	-0.687885	-0.551337	-0.358572	0.196826	-0.224455	0.503478	0.060616	0.242613	-0.271358	0.402347
ILMN_1651741	ARMCX3	mod0	-0.351711	-0.0229238	0.0314	-0.184666	-0.0357464	0.024134	-0.0625961	-0.0834731	0.00178087	0.038634	0.024691	0.0323051	0.293383	-0.139921	0.0363104	0.158938	0.673294	0.0439529
ILMN_2334765	ARMCX3	mod3	0.778126	0.0190805	0.1079	0.589552	-0.45744	0.153103	0.500981	0.465458	-0.655034	-0.553105	-0.336794	0.306143	-0.0395835	0.583459	0.171328	0.282083	-0.364329	0.405614
ILMN_1741156	ARMCX5	mod0	-0.0921652	0.0249188	0.0582974	-0.217173	0.0302655	0.174951	-0.18061	-0.06426	0.251721	0.132385	0.138286	-0.0693348	0.241239	-0.136303	-0.0274032	-0.0432882	-0.0911377	-0.130553
ILMN_2414533	ARMCX6	mod0	0.346533	-0.146402	0.108625	0.564999	-0.20574	-0.291081	0.375068	0.134022	-0.24643	-0.0868705	-0.53627	0.520025	-0.0226385	0.346916	-0.183463	-0.239302	0.0655167	0.0566442
ILMN_1716026	ARMCX6	mod0	0.414889	-0.22072	0.156477	0.55142	-0.238306	-0.302087	0.375774	0.130604	-0.0989765	0.0623791	-0.545886	0.514752	-0.00962042	0.380456	-0.186	-0.29897	-0.0683681	0.0217668
ILMN_2183510	ARMET	mod6	0.406572	-0.778959	0.689867	0.272265	-0.360112	-0.485178	0.683687	-0.0545361	0.339949	0.290592	0.229399	0.526656	0.443211	0.337305	0.0978492	0.363033	-0.357734	-0.0237609
ILMN_1762582	ARNT	mod0	-0.0523389	-0.177027	0.252734	-0.145933	-0.0936833	0.0224356	0.115009	0.0608448	0.0232739	-0.0816848	0.295519	0.0207936	0.240001	0.064265	0.172849	0.377353	0.0954422	-0.111217
ILMN_1718046	ARNT2	mod0	-0.259136	0.468586	-0.370726	-0.387066	0.281756	0.461731	-0.489171	0.0388159	-0.0974506	-0.278554	0.192318	-0.585815	-0.302397	-0.252119	0.0483726	0.0654731	-0.0819086	-0.0928763
ILMN_2405305	ARNTL	mod2	0.323309	-0.511624	0.618536	-0.162678	-0.362463	0.108204	0.270239	0.167876	0.446725	0.100298	0.549973	0.122939	0.441899	0.146646	0.333382	0.456436	-0.347511	-0.322339
ILMN_1759915	ARPC1A	mod0	0.53411	-0.254379	0.22812	0.47426	-0.413026	-0.0792135	0.542728	0.312013	-0.220374	-0.301917	-0.168985	0.0492778	-0.184281	0.588777	0.140114	0.245592	-0.190103	0.2963
ILMN_2085760	ARPC1B	mod0	0.0613969	-0.353397	0.206137	0.472004	-0.24854	-0.409553	0.486446	-0.092833	-0.0551496	-0.0188595	-0.189002	0.478855	0.185063	0.280572	-0.1132	0.127191	0.344693	0.213153
ILMN_1792489	ARPC2	mod0	-0.283105	0.150666	-0.0796916	-0.363586	0.179636	0.312891	-0.341668	-0.0888532	0.316831	-0.0244396	0.435895	-0.355475	0.158672	-0.232659	0.0108743	0.123234	-0.0791827	-0.133976
ILMN_1655561	ARPC3	mod2	0.228625	-0.768832	0.617762	0.305669	-0.245126	-0.647421	0.670047	-0.158271	0.352342	0.354358	0.155984	0.510135	0.248924	0.281856	0.0381001	0.137045	-0.165899	-0.111669
ILMN_2393763	ARPC4	mod0	0.497757	-0.51982	0.554211	0.259627	-0.307885	-0.268188	0.606111	0.0372409	0.108922	-0.0397318	0.269082	0.279891	0.087581	0.318989	0.169223	0.510734	-0.392993	0.0968973
ILMN_1707336	ARPC4	mod2	0.260771	-0.848305	0.780894	0.203813	-0.495232	-0.410507	0.720654	0.0805059	0.318264	0.180732	0.294849	0.503824	0.479971	0.438873	0.305055	0.312473	-0.14379	-0.239868
ILMN_1768394	ARPC5	mod3	0.279625	-0.217193	-0.00221416	0.861661	-0.114959	-0.618825	0.566241	-0.22496	-0.242281	0.0218766	-0.618891	0.760587	0.22085	0.358776	-0.434738	-0.279254	-0.0706805	0.346594
ILMN_2043816	ARPC5L	mod4	-0.647882	-0.00277684	-0.118516	-0.43167	0.627967	-0.395997	-0.376996	-0.700465	0.567497	0.636224	0.167918	-0.0101761	0.0820895	-0.703117	-0.425843	-0.168078	0.381811	-0.215659
ILMN_2289825	ARPP-21	mod2	0.54553	-0.67129	0.859802	-0.0893835	-0.726061	0.165365	0.506947	0.537403	0.180726	-0.0496603	0.504225	0.268573	0.46616	0.454996	0.679705	0.527849	-0.268204	-0.446536
ILMN_1672161	ARPP-21	mod2	0.630944	-0.628983	0.837883	-0.0291955	-0.736343	0.19166	0.53624	0.57448	0.107025	-0.136635	0.475948	0.274011	0.433186	0.498363	0.671001	0.552617	-0.340123	-0.37283
ILMN_2374728	ARPP-21	mod2	0.32629	-0.854018	0.928313	-0.181498	-0.571082	-0.120415	0.509078	0.323915	0.461871	0.201668	0.634465	0.238445	0.444836	0.333035	0.578133	0.483694	-0.138458	-0.46175
ILMN_1671402	ARPP-21	mod2	0.346008	-0.85623	0.931879	-0.167685	-0.565709	-0.132058	0.514161	0.317217	0.477203	0.192794	0.625486	0.268028	0.475903	0.339763	0.568144	0.454527	-0.189294	-0.483533
ILMN_2325168	ARRB1	mod0	0.212703	-0.101353	0.107687	0.377435	-0.0829314	-0.152195	0.365765	-0.115174	-0.130479	-0.0855106	-0.068338	0.314346	0.111667	0.150187	-0.109731	0.24852	-0.0786914	0.447392
ILMN_1715181	ARRDC2	mod0	-0.0536891	-0.194977	0.19761	-0.253255	-0.0997416	0.0702874	0.00409597	0.104753	0.190214	0.120789	0.373061	-0.180718	-0.236191	-0.0542545	0.262933	0.196379	0.132959	-0.379949
ILMN_2198515	ARRDC3	mod0	0.415346	-0.140234	0.291069	-0.032187	-0.189437	0.0447634	0.209842	0.0886293	-0.0730448	-0.0970754	0.215658	0.115252	0.195987	0.0644355	0.195357	0.488445	-0.266578	0.143006
ILMN_2184064	ARRDC4	mod0	0.395119	-0.165947	0.205282	0.336576	-0.153032	-0.143306	0.346137	-0.0552753	-0.0505683	0.0412777	-0.0454803	0.334195	0.181522	0.168986	-0.111732	0.237575	-0.173966	0.199656
ILMN_1660544	ARRDC4	mod0	0.222733	-0.274692	0.283569	0.299611	-0.247966	-0.208589	0.388887	-0.0263332	-0.0390053	-0.0381093	-0.0247874	0.341042	0.271105	0.254443	-0.0348814	0.205383	0.035186	0.225304
ILMN_1684873	ARSD	mod3	0.566614	-0.282359	0.210915	0.776327	-0.380608	-0.319061	0.696427	0.0961125	-0.291551	-0.10563	-0.339776	0.58527	0.144795	0.542658	-0.0926155	0.0256213	-0.261111	0.360435
ILMN_1720604	ARSG	mod2	0.113979	-0.486018	0.526814	-0.0597605	-0.585566	0.0865591	0.350839	0.507397	0.0411959	-0.0932764	0.272485	0.112986	0.169993	0.408026	0.559136	0.253354	0.382415	-0.316858
ILMN_1807913	ART1	mod0	-0.525377	0.0320676	-0.163119	-0.16994	0.257893	-0.189158	-0.241418	-0.219135	0.146298	0.143248	-0.00837467	-0.0717733	-0.122726	-0.253719	-0.229135	-0.0805038	0.679272	-0.148778
ILMN_1693218	ART3	mod0	-0.0639987	0.489569	-0.388862	-0.146279	0.0463301	0.559489	-0.368227	0.0806201	-0.188783	-0.16113	-0.089622	-0.282549	-0.0136676	-0.165264	0.0555814	-0.032304	-0.105613	0.109083
ILMN_2338733	ART5	mod0	-0.160882	0.311692	-0.158895	-0.436079	0.00180248	0.628041	-0.494647	0.195582	0.118868	-0.0935515	0.319711	-0.36559	0.073574	-0.243378	0.220223	0.0753792	0.00698846	-0.200324
ILMN_1800935	ARV1	mod4	-0.597838	0.559472	-0.661914	-0.311157	0.835209	-0.169852	-0.689632	-0.587896	0.191737	0.309108	-0.234925	-0.313503	-0.26263	-0.69995	-0.649749	-0.501319	0.26817	0.111007
ILMN_3307108	ARVP6125	mod0	-0.371461	0.382116	-0.477293	-0.0615662	0.442398	-0.0526114	-0.368325	-0.184802	-0.0578748	0.0107424	-0.23965	-0.312884	-0.478968	-0.214014	-0.311697	-0.375637	0.196927	0.107278
ILMN_1724162	ARX	mod5	-0.18699	0.538558	-0.366142	-0.259965	0.135098	0.608092	-0.526491	0.1822	-0.118469	-0.26859	-0.0329669	-0.419432	-0.109733	-0.108885	0.00057606	-0.222836	-0.00145182	-0.117143
ILMN_1771732	AS3MT	mod0	-0.173769	0.55402	-0.420431	-0.241044	0.526862	0.18794	-0.438036	-0.181461	-0.19884	-0.280158	-0.0881412	-0.475666	-0.454544	-0.345954	-0.264468	0.0575538	-0.0262708	0.266885
ILMN_2233366	ASAP1	mod3	0.548044	-0.226456	0.235209	0.667131	-0.557519	0.00367348	0.595064	0.408125	-0.410965	-0.402251	-0.314138	0.537245	0.275591	0.706315	0.176858	-0.0753601	-0.39514	0.124852
ILMN_3245057	ASAP1	mod13	0.529962	-0.248115	0.195045	0.718399	-0.591345	-0.104629	0.65927	0.452284	-0.481115	-0.421639	-0.405203	0.432883	0.0863037	0.794333	0.184635	-0.0930326	-0.127895	0.160507
ILMN_1690963	ASAP1	mod13	0.580749	-0.235858	0.235987	0.631421	-0.644142	0.0263424	0.617331	0.505555	-0.440838	-0.441267	-0.301867	0.330108	0.101345	0.806817	0.293022	-0.0441992	-0.283782	0.0861399
ILMN_3270972	ASAP2	mod3	0.496367	0.070669	-0.112101	0.763079	-0.18886	-0.168581	0.482849	0.0665486	-0.551129	-0.386353	-0.505402	0.442513	0.0914973	0.402215	-0.227246	-0.02946	-0.311695	0.596456
ILMN_3194508	ASAP2	mod3	0.640506	0.208759	-0.119107	0.717485	-0.254805	0.0610033	0.480738	0.263828	-0.734684	-0.682241	-0.355863	0.194035	-0.213106	0.51039	-0.0178546	0.163176	-0.358621	0.629373
ILMN_1685441	ASAP3	mod0	0.398021	-0.290911	0.382368	0.0691088	-0.44869	0.160508	0.335246	0.42318	-0.130895	-0.198848	0.386404	0.123169	-0.0139891	0.317898	0.464864	0.370026	-0.187402	-0.223394
ILMN_1683096	ASB1	mod0	0.134483	-0.00277119	0.0731442	-0.0981936	-0.305172	0.259406	0.0644089	0.473546	-0.347922	-0.147736	0.0223105	-0.13744	-0.0674555	0.262836	0.387789	0.0840454	0.11904	-0.0737696
ILMN_1781148	ASB10	mod1	-0.350934	0.901765	-0.786977	-0.292384	0.516211	0.542616	-0.762191	-0.0499982	-0.333611	-0.349061	-0.144599	-0.524058	-0.30809	-0.448271	-0.232335	-0.228915	0.0907445	0.179731
ILMN_1651643	ASB11	mod0	-0.351916	0.519074	-0.605511	-0.242768	0.453437	0.0810564	-0.478699	-0.210018	-0.134645	0.115135	-0.165942	-0.518541	-0.510461	-0.424866	-0.204089	-0.261178	0.23248	0.244013
ILMN_1656364	ASB12	mod1	-0.563732	0.828323	-0.802171	-0.302553	0.69454	0.323958	-0.794825	-0.376498	-0.0673425	-0.105605	-0.116197	-0.494103	-0.304452	-0.623105	-0.428964	-0.330371	0.154766	0.151835
ILMN_1654385	ASB13	mod0	0.298776	0.109425	0.160482	-0.224832	-0.150803	0.454419	-0.0157195	0.363516	-0.160116	-0.510238	0.441497	-0.328992	-0.128281	0.1241	0.370616	0.433488	-0.297507	-0.0538257
ILMN_1740528	ASB15	mod1	-0.133336	0.73232	-0.556424	-0.327247	0.257533	0.71407	-0.601973	0.111403	-0.29771	-0.289413	0.0253771	-0.579966	-0.265695	-0.312381	0.01853	0.00592233	-0.156019	0.117427
ILMN_1810881	ASB16	mod5	-0.130345	0.485052	-0.258198	-0.278733	0.0697775	0.637584	-0.439197	0.296346	-0.225056	-0.398811	0.122828	-0.42231	-0.112447	-0.0928032	0.142454	0.0188088	0.0770477	-0.0882576
ILMN_1795811	ASB2	mod0	-0.325374	0.534074	-0.463694	-0.514935	0.383994	0.45431	-0.579898	-0.134248	-0.0560968	-0.0351283	0.264043	-0.576621	-0.16018	-0.5295	-0.00375382	0.198667	-0.0124787	0.121619
ILMN_1813668	ASB4	mod0	-0.227598	0.0850868	-0.0815126	-0.247595	0.00150023	0.28414	-0.224768	-0.0101059	0.102529	0.0386771	0.144239	-0.319168	0.0387472	-0.11075	0.0733209	0.123649	-0.0280227	-0.112023
ILMN_1711269	ASB5	mod0	0.0793254	0.217324	-0.138738	0.158727	0.0878972	0.0498458	-0.00442204	-0.156327	-0.227497	-0.125942	-0.152655	0.223958	0.247072	-0.0983408	-0.167122	0.146942	-0.108225	0.377526
ILMN_2126055	ASB5	mod0	0.113732	0.176737	-0.0687711	0.105261	0.0216205	0.11815	0.0208267	-0.0648555	-0.25211	-0.200446	-0.0321942	0.212078	0.236645	-0.0843776	-0.0270441	0.210439	-0.165576	0.280235
ILMN_1806705	ASB6	mod0	0.342151	-0.34069	0.267669	0.443524	-0.242133	-0.347841	0.455244	-0.0403736	0.0990509	0.0629416	-0.18057	0.496896	0.342226	0.308453	-0.105845	-0.0368994	-0.105936	0.190805
ILMN_2173740	ASB8	mod0	-0.00928858	-0.0549161	0.180771	-0.297158	-0.233149	0.433656	-0.0987464	0.265039	0.073346	-0.110376	0.373667	-0.210851	0.139591	-0.00536298	0.405235	0.316024	-0.0686351	-0.143034
ILMN_1783675	ASB8	mod15	0.184331	-0.210728	0.454316	-0.506671	-0.132469	0.339752	0.00616491	0.14731	0.251916	-0.0610497	0.699512	-0.38236	0.0609878	-0.0860765	0.44786	0.776127	-0.252714	-0.12919
ILMN_1745772	ASCC3	mod2	0.454234	-0.356425	0.561901	-0.0235098	-0.327295	0.0310567	0.338778	0.323552	0.0059414	-0.156264	0.221314	0.0909278	0.057918	0.311151	0.362086	0.320929	-0.27562	-0.240289
ILMN_2294751	ASCC3	mod0	-0.284501	-0.264621	0.217541	-0.148253	0.00822352	-0.274239	0.0705824	-0.109321	0.139364	0.196055	0.012314	0.117788	0.116622	-0.0516663	0.0262565	0.00618998	0.556733	-0.13393
ILMN_1723412	ASCL2	mod0	0.0636482	0.108072	-0.0974435	0.0710921	0.00048761	0.0996382	-0.10162	0.0512357	-0.0383283	-0.0797106	-0.163815	0.187137	0.311691	-0.00827286	-0.0635956	-0.148025	-0.232042	-0.0522969
ILMN_1714737	ASF1A	mod4	-0.300551	0.60627	-0.587861	-0.291045	0.70229	0.073455	-0.671052	-0.375083	0.122388	0.102141	-0.156765	-0.369877	-0.30657	-0.593396	-0.480244	-0.34948	-0.101056	0.0825932
ILMN_1782032	ASH1L	mod0	-0.448259	0.486975	-0.536783	-0.127216	0.433553	0.141172	-0.444498	-0.237523	-0.133331	-0.0728809	-0.150646	-0.236328	-0.152223	-0.314618	-0.222022	-0.393559	-0.033879	0.0391488
ILMN_1804384	ASMTL	mod0	0.463226	-0.234668	0.379112	0.000653075	-0.390282	0.207592	0.318856	0.409238	-0.127969	-0.332326	0.41695	-0.0297062	-0.0010627	0.296739	0.488916	0.579211	-0.330738	-0.0311971
ILMN_1689786	ASMTL	mod14	0.376655	-0.0937453	0.256547	-0.202776	-0.428626	0.435218	0.140607	0.570573	-0.275947	-0.359208	0.384306	-0.239214	0.0554744	0.295346	0.650086	0.449141	-0.342704	-0.0696283
ILMN_1657571	ASNA1	mod0	0.0483305	-0.233811	0.258316	-0.24112	-0.258729	0.195971	-0.000812138	0.179612	0.243918	0.154902	0.266089	-0.0694139	0.236113	0.0728127	0.28019	0.231702	-0.0485401	-0.243981
ILMN_1796417	ASNS	mod0	-0.289853	-0.0310739	-0.113636	0.0823496	0.118235	-0.159072	-0.0641895	-0.104522	0.157423	-0.0441986	-0.0747123	0.0969981	0.149774	0.0553178	-0.214087	-0.336955	0.0881164	-0.209925
ILMN_2398107	ASNS	mod0	-0.249664	-0.178433	0.00870969	-0.000480228	0.141503	-0.341606	-0.068186	-0.167882	0.349141	0.241824	-0.0643936	0.199161	0.151158	-0.0316144	-0.175544	-0.491841	-0.0274656	-0.360778
ILMN_1692824	ASPA	mod1	-0.235589	0.672292	-0.579114	-0.165851	0.377341	0.290258	-0.514695	-0.0936272	-0.310375	-0.231109	-0.312626	-0.358714	-0.331726	-0.320261	-0.225022	-0.239823	0.231668	0.221197
ILMN_2352934	ASPH	mod0	-0.694616	0.4639	-0.494609	-0.382261	0.636705	0.0748135	-0.605536	-0.556147	0.182188	0.195587	-0.0250041	-0.359442	-0.0435979	-0.621288	-0.411083	-0.159982	0.285968	0.0880767
ILMN_1693771	ASPH	mod0	-0.696767	0.416192	-0.488702	-0.344975	0.684026	-0.0529532	-0.569524	-0.617841	0.253119	0.292888	-0.100912	-0.245253	0.0457932	-0.645542	-0.495839	-0.24016	0.33994	0.138667
ILMN_1688180	ASPSCR1	mod2	0.336834	-0.472007	0.615188	0.0308949	-0.417183	0.0486939	0.395433	0.214253	0.240079	-0.0731242	0.394667	0.397031	0.583943	0.260517	0.326751	0.409877	-0.323849	-0.169019
ILMN_1708778	ASS1	mod0	0.528141	-0.486682	0.49144	0.140871	-0.417707	-0.16595	0.527415	0.293307	0.0651969	0.0742745	0.168382	0.12974	0.0217198	0.380275	0.322719	0.320734	-0.163427	0.0536442
ILMN_2395451	ASS1	mod0	0.513744	-0.346154	0.327084	0.169801	-0.278918	-0.201591	0.425533	0.243787	-0.022689	0.0448474	0.0615835	0.0664553	-0.137054	0.323447	0.196161	0.222156	-0.227978	0.0754081
ILMN_1803813	ASTE1	mod0	0.307017	0.0622164	-0.0920695	0.4195	-0.0127458	-0.141042	0.121562	-0.037154	-0.0354845	-0.0049332	-0.477624	0.347572	0.198739	0.203705	-0.305096	-0.332088	-0.279831	0.179344
ILMN_1744118	ASTN2	mod2	0.157617	-0.696497	0.822515	-0.431451	-0.475233	0.101337	0.255233	0.330954	0.480329	0.244984	0.667647	-0.0139778	0.275084	0.178501	0.659341	0.462139	-0.085049	-0.553289
ILMN_1726025	ASXL1	mod2	0.43692	-0.394177	0.516373	0.0853877	-0.635123	0.249883	0.492419	0.59547	-0.210979	-0.344701	0.400694	0.0986373	0.289768	0.558614	0.656453	0.421852	-0.256254	-0.182937
ILMN_1698968	ASXL2	mod5	0.113274	0.417438	-0.174409	-0.39283	-0.200275	0.85091	-0.384196	0.57832	-0.272953	-0.454149	0.311104	-0.627407	-0.257166	0.0299595	0.503782	0.168309	-0.111081	-0.12505
ILMN_1654497	ATAD1	mod0	-0.102129	0.444677	-0.367779	-0.0900987	0.520361	-0.0253079	-0.29985	-0.362887	-0.0442131	-0.0767567	-0.168403	-0.112546	-0.105238	-0.342023	-0.386459	-0.0895068	-0.181582	0.276924
ILMN_3235282	ATAD2B	mod0	-0.292198	-0.200335	0.0649694	-0.15624	0.176783	-0.289154	0.0360197	-0.295031	0.246276	0.208824	0.211607	-0.0865753	0.0957969	-0.170594	-0.0836442	0.178109	0.0394863	0.0272405
ILMN_1738530	ATAD3A	mod0	-0.30397	0.0233237	-0.0128737	-0.485094	0.397451	-0.0721727	-0.290626	-0.248581	0.324951	0.307983	0.425147	-0.362453	-0.208126	-0.465168	-0.0164437	0.0848228	-0.0339515	-0.112626
ILMN_1812479	ATE1	mod0	0.106642	-0.402107	0.449873	0.0574527	-0.15229	-0.290965	0.269794	-0.0286373	0.177397	0.16857	0.0652292	0.294743	0.0842391	0.10873	0.058777	0.171722	0.214361	-0.17289
ILMN_1801923	ATF1	mod0	-0.0421343	-0.175041	0.102814	-0.108186	0.17867	-0.260616	0.0555294	-0.408219	0.337112	0.488855	0.10776	0.219778	0.340543	-0.330774	-0.227186	0.157633	-0.133104	0.10281
ILMN_2374865	ATF3	mod0	-0.102094	0.12457	-0.254808	0.359397	0.196952	-0.361512	0.130678	-0.42754	-0.206135	0.10304	-0.372939	0.192424	-0.0531345	-0.0871178	-0.421249	-0.0544416	0.333728	0.547364
ILMN_1672128	ATF4	mod1	-0.333786	0.718585	-0.665542	-0.0436133	0.473792	0.194443	-0.460999	-0.25823	-0.458194	-0.263254	-0.296972	-0.238547	-0.358884	-0.450108	-0.310205	-0.0981719	0.299415	0.31796
ILMN_1783394	ATF4	mod0	0.484386	-0.299061	0.436441	0.0188066	-0.515902	0.255929	0.294224	0.454761	-0.00633898	-0.236159	0.191841	0.0601058	0.187105	0.428283	0.460189	0.298092	-0.370718	-0.126741
ILMN_2358457	ATF4	mod4	-0.524258	0.716549	-0.773546	-0.0461005	0.699454	-0.0188755	-0.560773	-0.491165	-0.245938	-0.050289	-0.384673	-0.224225	-0.387209	-0.586109	-0.555234	-0.357245	0.345763	0.294477
ILMN_1669113	ATF5	mod0	-0.0107501	0.0861709	-0.110909	0.212931	-0.124716	0.0632932	0.00947158	0.267688	-0.298526	-0.204879	-0.301514	0.141937	0.0501553	0.23506	-0.0455161	-0.251186	0.154007	-0.081372
ILMN_1703471	ATF6	mod0	0.166828	-0.533883	0.455364	0.126682	0.00749255	-0.558227	0.397947	-0.396851	0.441085	0.391396	0.188876	0.399355	0.214283	-0.0709795	-0.159579	0.291812	-0.135187	-0.0937774
ILMN_2206098	ATG10	mod0	0.0493089	-0.0617258	0.0324895	0.115496	0.226974	-0.287769	0.101708	-0.198369	0.0797281	-0.0161748	-0.0558759	0.102686	-0.0567547	-0.0377825	-0.187055	-0.0708589	-0.305624	0.10025
ILMN_2365881	ATG16L1	mod15	0.0940948	0.0985102	0.112484	-0.356225	-0.0798408	0.421627	-0.0699516	0.178855	-0.0937803	-0.177598	0.506372	-0.468365	-0.230283	-0.0981249	0.389505	0.639327	-0.0154865	0.0951576
ILMN_1664644	ATG16L2	mod0	-0.270816	-0.316425	0.228797	-0.0517398	-0.246362	-0.0997161	0.180913	0.0143467	0.121165	0.112754	0.117112	0.125527	0.305972	0.0819882	0.144791	0.18235	0.646447	-0.0362965
ILMN_1756006	ATG2A	mod0	-0.0744771	-0.0547797	0.252031	-0.518595	-0.21922	0.558937	-0.20417	0.343347	0.174807	-0.149976	0.693945	-0.263547	0.190253	-0.103682	0.561855	0.374172	-0.0302803	-0.49951
ILMN_2411915	ATG4B	mod0	0.516266	-0.364294	0.495925	0.149222	-0.470668	0.0343824	0.550404	0.362822	-0.193338	-0.284081	0.354193	0.0707063	-0.0508897	0.453389	0.446206	0.562022	-0.213679	-0.044369
ILMN_2180315	ATG4D	mod0	-0.726504	0.414054	-0.550361	-0.381364	0.644013	-0.089892	-0.602743	-0.425741	0.104272	0.201769	-0.0842713	-0.445468	-0.28481	-0.535398	-0.377041	-0.30643	0.411527	0.115285
ILMN_1801905	ATG4D	mod4	-0.656505	0.29203	-0.418033	-0.368407	0.744567	-0.277474	-0.561759	-0.63264	0.372823	0.470037	-0.0904811	-0.3232	-0.308259	-0.660808	-0.49604	-0.38299	0.242258	-0.0576267
ILMN_1790978	ATG7	mod0	-0.335176	0.236971	-0.200757	-0.324344	0.330021	0.131441	-0.425816	-0.153691	0.131645	0.0360767	0.225661	-0.254812	-0.17776	-0.379552	-0.0689734	-0.100136	-0.073772	-0.247023
ILMN_2410975	ATG9A	mod10	-0.11385	-0.532419	0.622186	-0.598838	-0.171014	0.055409	0.049165	0.0901019	0.566775	0.283142	0.883685	-0.181413	0.221183	-0.10716	0.515857	0.439856	-0.0698247	-0.53536
ILMN_1739008	ATG9A	mod10	-0.0101294	-0.333389	0.51181	-0.603541	-0.104801	0.216426	-0.0504121	0.150844	0.427112	0.0705073	0.886085	-0.247624	0.146619	-0.14455	0.510844	0.485494	-0.196446	-0.469517
ILMN_1673991	ATIC	mod0	-0.038134	0.000765794	0.109096	-0.0347401	0.145496	-0.0135371	-0.0833619	-0.123878	0.117643	-0.0538243	0.245661	0.162197	0.0160439	-0.219987	-0.119676	0.142557	-0.0699781	-0.281238
ILMN_3255124	ATL1	mod0	-0.54023	0.0802071	-0.180388	-0.138444	0.129945	-0.138748	-0.150478	-0.107061	-0.0877356	0.0158166	-0.169798	-0.109934	-0.116782	-0.157853	-0.0762695	-0.0807796	0.865299	0.0252197
ILMN_1716384	ATL2	mod10	0.186275	-0.378426	0.449634	-0.322833	-0.159217	0.0724294	0.143259	0.0107141	0.421558	0.275905	0.582076	-0.0473294	0.284861	-0.0580678	0.301304	0.494517	-0.343628	-0.279917
ILMN_1751086	ATL3	mod6	0.444836	-0.571432	0.425642	0.721782	-0.438846	-0.532318	0.837017	-0.0169249	-0.09137	0.0293358	-0.230856	0.749595	0.40966	0.567473	-0.0385739	0.0717189	-0.228525	0.164993
ILMN_1772540	ATMIN	mod0	0.10011	0.303841	-0.263293	0.044837	0.173972	-0.00216469	-0.181495	-0.15528	-0.131225	0.0440574	-0.337132	-0.0242937	-0.125619	-0.171191	-0.218928	-0.187402	-0.0867037	0.161237
ILMN_2223720	ATMIN	mod0	-0.258967	-0.0755169	0.0579024	-0.327227	0.111909	-0.0388171	-0.221952	-0.199634	0.404712	0.361729	0.153451	-0.0380729	0.143447	-0.283993	-0.00812072	-0.107264	0.305852	-0.268529
ILMN_1752393	ATOH7	mod9	0.0748392	-0.364386	0.190144	0.0444332	0.0562189	-0.404891	0.121921	-0.231068	0.485599	0.590237	0.0482757	0.17304	0.0209741	-0.0575722	-0.176897	-0.13948	-0.262481	-0.23623
ILMN_1654065	ATOH8	mod0	0.278383	-0.489014	0.361063	0.292557	-0.269562	-0.493502	0.488219	-0.0346108	0.0859873	0.289266	-0.067911	0.491163	0.229326	0.230705	0.0448969	-0.0451251	-0.0517906	0.0409297
ILMN_1670609	ATOX1	mod8	-0.228144	-0.440063	0.210483	0.090986	0.234451	-0.629125	0.090763	-0.540937	0.717988	0.629699	0.0342436	0.452342	0.261633	-0.232339	-0.409758	-0.30092	-0.0134111	-0.333675
ILMN_3307935	ATP10A	mod0	-0.607729	-0.128265	-0.0646961	-0.0663039	0.352026	-0.496763	-0.0400847	-0.521507	0.25985	0.311976	-0.0629823	0.0726512	-0.0387797	-0.340817	-0.337201	-0.0754427	0.692085	0.0394652
ILMN_1658884	ATP11B	mod0	0.358427	-0.115082	0.128572	0.272098	-0.222892	-0.0110584	0.285198	0.109135	-0.0292945	-0.100206	-0.0747788	0.261286	0.295808	0.288529	0.0689324	0.00715771	-0.299814	0.18248
ILMN_2124155	ATP11B	mod0	0.154478	0.0411452	0.0200904	0.106941	-0.0924577	-0.0167068	0.0934159	0.0058068	-0.286675	-0.00700564	-0.097843	0.272451	0.136008	-0.0655044	0.0211485	0.207238	0.132267	0.229902
ILMN_2389810	ATP11C	mod0	0.308952	-0.0357045	0.0884693	0.205943	-0.337633	0.19625	0.275479	0.370208	-0.308729	-0.274465	0.0420743	-0.000258569	-0.0846382	0.372118	0.287332	0.155273	-0.0440983	0.0914596
ILMN_2134224	ATP13A1	mod0	0.266488	-0.358403	0.470285	-0.159463	-0.311693	0.0679977	0.275035	0.309421	0.0456832	-0.126255	0.285221	0.117335	0.34409	0.215005	0.420498	0.381913	-0.144116	-0.0253583
ILMN_1704164	ATP13A2	mod0	-0.320059	-0.287501	0.153307	-0.149097	-0.0748383	-0.163946	0.0836253	-0.151566	0.264381	0.39456	0.231086	0.0733205	0.316787	-0.135345	0.0650944	0.116503	0.33901	-0.0413112
ILMN_1731783	ATP1A1	mod3	0.514073	-0.437977	0.29719	0.754741	-0.423962	-0.477391	0.734428	0.186796	-0.222783	-0.0740077	-0.381909	0.595925	-0.0040977	0.638862	-0.00724499	-0.157641	-0.166764	0.157701
ILMN_2415189	ATP1A1	mod3	0.542543	-0.425501	0.289258	0.778462	-0.443544	-0.46489	0.784347	0.206095	-0.282312	-0.155661	-0.369118	0.594351	0.0415953	0.668901	0.0209676	-0.093069	-0.201241	0.243976
ILMN_1775566	ATP1A1	mod3	0.691398	-0.345832	0.290332	0.778224	-0.446356	-0.361745	0.785223	0.208407	-0.35618	-0.213538	-0.342207	0.555053	0.00162034	0.638993	0.0195651	0.0624817	-0.337305	0.351959
ILMN_1777411	ATP1A2	mod5	0.500956	0.0316192	0.239216	-0.154209	-0.48884	0.688219	0.0220378	0.628305	-0.180221	-0.399297	0.289464	-0.160323	0.103311	0.324794	0.556226	0.371678	-0.398281	-0.247117
ILMN_1689098	ATP1A3	mod0	0.2181	-0.0435801	0.0583534	0.0634183	0.00838027	-0.0838845	0.0867585	0.0447578	-0.0886359	-0.161552	-0.0131839	-0.123093	-0.201381	0.164203	0.00739762	0.0721728	-0.242221	0.0385764
ILMN_1658071	ATP1B1	mod0	0.0831302	0.480176	-0.384796	0.14716	0.228469	0.179094	-0.140594	-0.234185	-0.306027	-0.216134	-0.166781	-0.0819978	-0.177689	-0.209244	-0.28227	0.108615	-0.0611767	0.284487
ILMN_2407824	ATP1B1	mod0	0.188775	0.490003	-0.326055	0.125144	0.194719	0.252558	-0.135832	-0.154734	-0.32848	-0.334883	-0.105872	-0.154609	-0.244679	-0.152773	-0.21687	0.191254	-0.1559	0.266839
ILMN_1730291	ATP1B1	mod1	-0.0607205	0.501158	-0.412243	0.0901424	0.329695	0.0951043	-0.162861	-0.262639	-0.352664	-0.285315	-0.28677	-0.193826	-0.294505	-0.192479	-0.311669	0.0800911	0.137785	0.400727
ILMN_1783304	ATP1B3	mod3	0.168194	-0.293621	0.0597981	0.761743	-0.135318	-0.643962	0.572265	-0.181306	-0.203842	0.0546415	-0.478163	0.740514	0.164594	0.340189	-0.314314	-0.336996	-0.0337077	0.242574
ILMN_1654322	ATP1B3	mod0	0.216628	-0.146667	0.00275332	0.461066	0.0950515	-0.469142	0.331744	-0.223469	-0.0393677	0.0625497	-0.17311	0.339873	-0.150379	0.137329	-0.295445	-0.182472	-0.355099	0.133385
ILMN_1759628	ATP1B3	mod3	0.0196203	-0.318913	0.0653839	0.628934	-0.129293	-0.642967	0.519545	-0.197287	-0.166253	0.140959	-0.413757	0.706814	0.212663	0.263445	-0.253109	-0.329802	0.175785	0.162056
ILMN_1653211	ATP1B4	mod1	0.300765	0.54425	-0.389459	0.141046	-0.131909	0.613557	-0.254865	0.456685	-0.477106	-0.512124	-0.34388	-0.178514	-0.164639	0.163767	0.0481127	-0.134603	-0.180182	0.084055
ILMN_1770052	ATP2A1	mod5	-0.163811	0.534994	-0.400182	-0.167949	-0.0199883	0.654093	-0.327465	0.226661	-0.389034	-0.456138	0.0443537	-0.47184	-0.137884	-0.00363883	0.186078	0.0761142	0.105279	0.15759
ILMN_1709541	ATP2A1	mod5	-0.172447	0.549733	-0.432376	-0.119379	-0.0232679	0.644427	-0.329736	0.230968	-0.417439	-0.469041	-0.0340272	-0.46653	-0.184532	0.013922	0.160608	0.0453398	0.159582	0.174965
ILMN_1674460	ATP2A1	mod5	-0.23815	0.687959	-0.588507	-0.0365297	0.0843127	0.627156	-0.432389	0.164568	-0.449021	-0.501626	-0.210492	-0.395686	-0.17959	-0.0572245	0.000408966	-0.164097	0.196133	0.215312
ILMN_1655884	ATP2A2	mod1	0.237137	0.721526	-0.507164	0.111552	0.122622	0.511947	-0.263415	0.191188	-0.661179	-0.665741	-0.270196	-0.26342	-0.308636	-0.0524863	-0.0847485	0.115629	-0.12157	0.402004
ILMN_2401933	ATP2B1	mod0	0.00685593	-0.0770836	0.1228	-0.196958	-0.0731007	0.0462979	-0.0246471	-0.0310995	0.121318	0.20767	0.161546	0.0285158	0.243178	-0.150971	0.113068	0.135843	0.167034	0.00651029
ILMN_1750599	ATP2B1	mod0	0.0600516	0.243884	-0.166911	-0.00754451	0.142207	0.0824029	-0.119384	-0.0836645	-0.133146	-0.0337228	-0.0023342	-0.086257	-0.17736	-0.112174	-0.143156	0.0342199	-0.10988	-0.0680392
ILMN_1802223	ATP2B2	mod1	-0.477249	0.585289	-0.590095	-0.216772	0.328464	0.407536	-0.544348	-0.0912909	-0.128681	-0.149111	-0.146921	-0.468041	-0.189727	-0.25752	-0.135965	-0.348531	0.126663	0.0342451
ILMN_2381938	ATP2B2	mod1	-0.341158	0.683257	-0.607167	-0.225769	0.289326	0.540337	-0.541954	0.0719338	-0.27933	-0.351797	-0.121549	-0.54386	-0.318261	-0.191772	-0.0379808	-0.275739	0.0771604	0.0766069
ILMN_1664772	ATP2B4	mod0	0.427615	0.141802	-0.0896978	0.308169	0.0753832	-0.0769652	0.0843156	0.0414874	-0.17755	-0.156219	-0.325008	0.0105091	-0.404993	0.109659	-0.174764	-0.125916	-0.319643	0.179146
ILMN_1680579	ATP2B4	mod3	0.385997	0.521917	-0.480618	0.599342	-0.013426	0.206043	0.131559	0.142838	-0.747623	-0.594847	-0.613491	-0.0386678	-0.330436	0.309486	-0.191386	-0.0870945	-0.271701	0.715925
ILMN_2367753	ATP2B4	mod3	0.449536	0.461637	-0.393763	0.655126	-0.137376	0.238671	0.203566	0.230025	-0.770248	-0.668968	-0.610339	0.0815726	-0.173951	0.40508	-0.150381	-0.02487	-0.231496	0.68842
ILMN_1696568	ATP2C1	mod0	-0.226483	0.38239	-0.296218	-0.244367	0.0908331	0.399335	-0.368618	0.190604	-0.233122	-0.182077	-0.046979	-0.332429	-0.137146	-0.120489	0.100307	-0.14976	-0.0335967	-0.0560008
ILMN_2340565	ATP2C1	mod0	0.358207	-0.0919567	0.255876	0.0947845	-0.272691	0.194892	0.265379	0.280569	-0.248828	-0.263591	0.151054	-0.0737144	-0.123074	0.260528	0.253157	0.491248	-0.189767	0.120387
ILMN_2341363	ATP5A1	mod1	0.0446628	0.665855	-0.544174	0.216927	0.352345	0.147606	-0.218118	-0.0538513	-0.63175	-0.594	-0.422813	-0.0925259	-0.356771	-0.119297	-0.321505	-0.0455394	0.0166877	0.467658
ILMN_1764494	ATP5A1	mod1	-0.00686192	0.67669	-0.583761	0.211086	0.368861	0.136054	-0.24167	-0.0452548	-0.608604	-0.583761	-0.465572	-0.0787138	-0.335729	-0.111339	-0.335992	-0.175761	0.0524378	0.401833
ILMN_1701269	ATP5C1	mod4	-0.430997	0.12381	-0.259303	-0.0946139	0.658339	-0.574226	-0.25929	-0.703535	0.233618	0.467537	-0.281476	0.130444	-0.0197819	-0.51192	-0.617545	-0.330542	0.235551	0.214012
ILMN_1679178	ATP5D	mod0	-0.4063	0.257247	-0.46473	0.129316	0.40109	-0.372521	-0.208908	-0.258478	-0.184687	0.0806276	-0.486264	-0.0342999	-0.441046	-0.179049	-0.359744	-0.623327	0.282503	0.0582245
ILMN_1653599	ATP5D	mod1	-0.23577	0.571324	-0.605029	0.0859712	0.311612	0.0834043	-0.32713	0.0146273	-0.496707	-0.389486	-0.498431	-0.268708	-0.518507	-0.0614501	-0.197706	-0.443688	0.156592	0.245213
ILMN_3261197	ATP5E	mod4	-0.528878	0.368371	-0.560894	-0.0391099	0.840927	-0.465515	-0.492646	-0.729351	0.288245	0.371154	-0.408005	-0.0609467	-0.257043	-0.566928	-0.8361	-0.57153	0.142889	0.12224
ILMN_1672191	ATP5F1	mod0	-0.26565	0.0748507	-0.234875	0.116754	0.479834	-0.557318	-0.13209	-0.419811	0.185798	0.19639	-0.386128	0.0893597	-0.197234	-0.156941	-0.568173	-0.483382	0.188745	0.0608016
ILMN_1721989	ATP5F1	mod0	-0.0632873	0.129917	-0.132569	0.122541	0.349546	-0.318505	-0.11038	-0.228203	0.0476506	-0.0471567	-0.34479	0.150805	-0.100139	-0.0926206	-0.419754	-0.311758	0.0229984	-0.000283257
ILMN_1712430	ATP5G1	mod4	-0.425878	0.404321	-0.527798	0.0531423	0.667847	-0.390197	-0.303259	-0.489884	-0.145603	0.00235713	-0.367824	-0.108533	-0.521338	-0.370975	-0.561571	-0.373467	0.262879	0.245171
ILMN_1676393	ATP5G1	mod4	-0.466805	0.592231	-0.698729	-0.0796333	0.8454	-0.28271	-0.547177	-0.563542	-0.0436449	0.0533898	-0.38331	-0.16158	-0.432061	-0.586411	-0.674905	-0.479066	0.136379	0.218175
ILMN_1807798	ATP5G2	mod1	-0.171683	0.577477	-0.454636	-0.234748	0.280903	0.430027	-0.491943	0.0564679	-0.276181	-0.268762	0.0482315	-0.347945	-0.347018	-0.271697	-0.0502165	-0.0381796	0.0425116	-0.120249
ILMN_1669102	ATP5G2	mod4	-0.551651	0.549978	-0.691989	-0.255149	0.682295	-0.0919914	-0.712385	-0.423063	0.059217	0.324153	-0.328789	-0.264848	-0.36475	-0.628927	-0.521138	-0.626705	0.242196	-0.0590254
ILMN_1770466	ATP5G3	mod4	-0.505094	0.62017	-0.714353	-0.0785701	0.885176	-0.283036	-0.59901	-0.671472	0.0254863	0.137472	-0.447823	-0.136373	-0.372255	-0.660722	-0.786634	-0.513223	0.25228	0.208846
ILMN_1666372	ATP5H	mod4	-0.386581	0.681632	-0.694621	0.0123676	0.780612	-0.153767	-0.470117	-0.569375	-0.217788	-0.142596	-0.414336	-0.221431	-0.41299	-0.548861	-0.685005	-0.171866	0.260254	0.492322
ILMN_1726603	ATP5I	mod4	-0.419238	0.394385	-0.465864	-0.0607419	0.766713	-0.348582	-0.439737	-0.637073	0.173297	0.119036	-0.375584	0.0321389	-0.00875046	-0.51453	-0.749416	-0.344831	0.103483	0.218983
ILMN_1772506	ATP5I	mod0	-0.300716	-0.106043	-0.133782	-0.0385428	0.483049	-0.59031	-0.193321	-0.481055	0.488046	0.578369	-0.253959	0.0934793	-0.0714329	-0.273246	-0.552287	-0.523481	0.0448863	-0.145127
ILMN_1652806	ATP5J	mod4	-0.430965	0.641357	-0.705156	0.00570609	0.74344	-0.169539	-0.468847	-0.452899	-0.223642	-0.149368	-0.429992	-0.27728	-0.523696	-0.42215	-0.63351	-0.335633	0.229363	0.348076
ILMN_1772929	ATP5J	mod4	-0.346236	0.646711	-0.67183	0.0957068	0.750392	-0.166962	-0.421217	-0.532027	-0.215954	-0.196952	-0.45545	-0.129495	-0.3819	-0.455317	-0.711401	-0.257296	0.120706	0.381144
ILMN_2348093	ATP5J	mod4	-0.295475	0.688471	-0.693362	0.0977894	0.739508	-0.111991	-0.438836	-0.48682	-0.240155	-0.236534	-0.461972	-0.165419	-0.384653	-0.428262	-0.681003	-0.289015	0.0443481	0.411698
ILMN_2079285	ATP5L	mod4	-0.264631	0.289381	-0.334166	-0.250822	0.538292	-0.156068	-0.497746	-0.328715	0.231577	0.316758	-0.300223	-0.0982255	-0.154198	-0.433657	-0.416727	-0.468917	0.0794738	-0.065396
ILMN_1812638	ATP5L	mod4	-0.311984	0.446898	-0.517545	-0.0477978	0.812178	-0.332318	-0.473589	-0.628721	0.16537	0.1465	-0.366253	-0.0462277	-0.249251	-0.544352	-0.74582	-0.40653	-0.0377022	0.158958
ILMN_1700625	ATP5S	mod0	-0.63014	0.200752	-0.227981	-0.483565	0.454242	-0.0223392	-0.466256	-0.428872	0.302866	0.305953	0.227145	-0.34722	-0.0833101	-0.535985	-0.179384	-0.114915	0.351909	-0.121666
ILMN_1679188	ATP5S	mod0	-0.609181	0.133396	-0.197383	-0.362881	0.493016	-0.180161	-0.421097	-0.462435	0.316558	0.261714	0.102072	-0.22979	-0.153597	-0.472176	-0.277068	-0.150096	0.385725	-0.134048
ILMN_2299843	ATP5S	mod0	-0.530217	-0.0614176	0.0104821	-0.345996	0.390839	-0.237424	-0.278922	-0.433747	0.412328	0.289064	0.142112	-0.0900772	0.0271954	-0.3876	-0.22711	-0.0687844	0.323822	-0.218957
ILMN_1755990	ATP6AP1L	mod5	0.335165	0.0401552	0.139024	-0.152932	-0.313214	0.529617	-0.0444755	0.615528	-0.121794	-0.411063	0.10226	-0.365887	-0.171701	0.36749	0.448505	0.119547	-0.24387	-0.18232
ILMN_1677440	ATP6AP2	mod2	0.676159	-0.68491	0.665939	0.616782	-0.652551	-0.326468	0.896956	0.274338	-0.0919834	-0.101359	-0.0768687	0.603241	0.287215	0.710264	0.229408	0.331541	-0.245934	0.0963375
ILMN_1752579	ATP6V0A1	mod2	0.334849	-0.541559	0.728407	-0.289146	-0.535785	0.212478	0.378001	0.445511	0.126391	-0.15184	0.744756	-0.107165	0.226181	0.295071	0.697397	0.788312	-0.141136	-0.258746
ILMN_1700380	ATP6V0A2	mod0	-0.230394	-0.177028	0.177441	-0.40157	0.122009	0.01981	-0.159036	-0.0870172	0.497663	0.176993	0.545658	-0.2204	0.136391	-0.213663	0.14428	0.0968174	-0.126579	-0.315199
ILMN_1721391	ATP6V0B	mod8	-0.381215	-0.574433	0.402126	-0.288565	0.217946	-0.608243	0.0811012	-0.456596	0.799704	0.644813	0.395453	0.225815	0.332113	-0.279308	-0.116994	-0.0720324	0.137436	-0.364827
ILMN_2353642	ATP6V0B	mod0	-0.600629	-0.377275	0.195502	-0.467729	0.297965	-0.4513	-0.217289	-0.403224	0.756385	0.657812	0.30057	0.0826306	0.283293	-0.391271	-0.130886	-0.245321	0.424959	-0.505535
ILMN_1795826	ATP6V0D1	mod2	0.110807	-0.664329	0.709202	-0.260803	-0.466677	0.096711	0.252005	0.338722	0.554776	0.174239	0.555052	0.0567757	0.356692	0.289107	0.536921	0.219175	-0.166246	-0.578246
ILMN_1715635	ATP6V0E1	mod0	0.0943639	-0.401278	0.241893	0.280946	0.112292	-0.531883	0.287071	-0.422179	0.482539	0.361975	0.0138938	0.406278	0.205446	-0.0351762	-0.384624	0.0350209	-0.241078	-0.0251437
ILMN_2071937	ATP6V0E1	mod0	0.0824194	-0.265497	0.228847	0.081794	0.0441696	-0.347077	0.25027	-0.304617	0.207829	0.237063	0.0960386	0.317564	0.110709	-0.189489	-0.162315	0.333195	0.0320776	-0.0112925
ILMN_1785095	ATP6V0E2	mod0	-0.205752	0.264996	-0.376844	0.116438	0.341707	-0.199342	-0.236146	-0.126715	-0.116336	-0.0266021	-0.422897	-0.000871101	-0.225376	-0.0741742	-0.380927	-0.593257	-0.0609836	-0.0643674
ILMN_1711516	ATP6V1A	mod0	0.463083	-0.478798	0.526974	0.354902	-0.392861	-0.208196	0.5184	0.193326	0.0654231	-0.0539905	-0.10851	0.531798	0.418057	0.431007	0.117332	0.0495327	-0.331419	-0.0956165
ILMN_1659801	ATP6V1C1	mod0	0.0969522	0.105813	-0.179496	0.262979	-0.188148	0.148386	-0.00173797	0.186469	-0.0608064	-0.0617415	-0.270989	0.162091	0.289313	0.232936	-0.0450217	-0.406769	-0.160887	-0.0482761
ILMN_1798485	ATP6V1E1	mod2	0.218069	-0.77188	0.757216	-0.0845521	-0.281327	-0.357832	0.388078	-0.0301096	0.68011	0.421261	0.392327	0.436984	0.564753	0.118155	0.168883	0.203667	-0.221828	-0.412683
ILMN_1810235	ATP6V1E2	mod0	-0.400212	0.548872	-0.475755	-0.316949	0.399134	0.25244	-0.501204	-0.221387	-0.225921	-0.0196814	0.0691161	-0.354872	-0.353907	-0.53522	-0.111787	-0.0121804	0.351684	0.0115483
ILMN_1784523	ATP6V1G1	mod8	-0.407001	-0.0177719	-0.0320871	-0.428729	0.388809	-0.0798646	-0.436233	-0.425843	0.726615	0.530164	0.138879	0.0423438	0.441432	-0.527607	-0.322567	-0.247036	0.0666559	-0.304962
ILMN_1654541	ATP6V1G2	mod0	0.351033	-0.606467	0.586132	0.223674	-0.335701	-0.401083	0.543137	0.0994259	0.112323	0.112271	0.0647712	0.461175	0.170754	0.339785	0.130119	0.201428	-0.188341	-0.163009
ILMN_2403730	ATP6V1H	mod0	-0.00141061	-0.141415	0.304947	-0.459765	0.00972586	0.1811	-0.108479	-0.0386417	0.34629	0.0974478	0.445199	-0.169924	0.208901	-0.221452	0.157398	0.481379	-0.0432272	-0.131578
ILMN_1722056	ATP7B	mod0	0.599644	-0.0341024	0.196694	0.135462	-0.407595	0.354174	0.243709	0.535165	-0.24959	-0.407467	-0.0138759	-0.00019388	0.0136153	0.407232	0.380895	0.304468	-0.35275	0.223614
ILMN_1693896	ATP8A2	mod0	-0.0993349	0.228916	-0.151645	-0.299881	0.102861	0.335234	-0.248788	0.138509	-0.104096	-0.203622	0.225551	-0.546909	-0.290516	-0.10052	0.154257	0.229923	-0.0746196	0.0819787
ILMN_1782057	ATP8B2	mod3	0.52303	0.000622134	-0.0441005	0.816901	-0.3803	-0.0459773	0.595637	0.264329	-0.601279	-0.561574	-0.409228	0.395002	0.136063	0.654459	-0.0303579	0.0159335	-0.29086	0.541639
ILMN_2089073	ATP9A	mod0	0.360871	-0.0277625	0.03037	0.502235	-0.203727	-0.0426253	0.302236	0.0918159	-0.198205	-0.259531	-0.249666	0.349642	0.250714	0.369071	-0.0940264	-0.182828	-0.447072	0.0942804
ILMN_1658684	ATP9B	mod0	-0.0450156	-0.457122	0.429266	-0.37853	-0.148488	-0.0887323	-0.00321637	0.183619	0.46838	0.389583	0.317357	-0.0401019	0.121882	0.0868974	0.320136	-0.105991	-0.116628	-0.558665
ILMN_1790603	ATPAF1	mod0	-0.248235	0.483012	-0.372372	-0.221313	0.477898	0.153489	-0.409359	-0.229107	-0.111805	-0.22471	-0.0910319	-0.289153	-0.0726682	-0.323304	-0.31098	0.0445657	0.0921507	0.281282
ILMN_1727390	ATPAF2	mod0	-0.276927	0.244258	-0.146861	-0.466723	0.457958	0.128394	-0.45522	-0.30536	0.272547	0.112721	0.250863	-0.223376	-0.0603728	-0.535427	-0.198918	0.169903	0.127297	-0.188982
ILMN_1682375	ATPBD3	mod0	-0.144799	0.173535	-0.153362	-0.308541	0.454735	-0.151806	-0.313471	-0.369728	0.228601	0.190436	0.131736	-0.158156	-0.1503	-0.529015	-0.284387	0.0870391	0.0457964	-0.0564963
ILMN_3237981	ATPGD1	mod0	-0.415469	0.154206	-0.146862	-0.195843	0.104358	0.144873	-0.248231	0.0815123	0.000959548	-0.225572	0.0274185	-0.12918	0.11534	0.0153264	0.0330112	-0.297593	0.225445	-0.162174
ILMN_1727332	ATPIF1	mod0	-0.439926	0.320502	-0.306296	-0.326591	0.3159	0.27683	-0.5195	-0.219997	0.309553	0.107962	0.00132537	-0.203208	0.285772	-0.356722	-0.262261	-0.152289	0.157156	-0.034565
ILMN_1685978	ATPIF1	mod0	0.130143	0.489409	-0.291988	0.00119594	0.271981	0.260992	-0.299811	-0.00643808	-0.214956	-0.286142	-0.178843	-0.0567397	-0.188764	-0.22185	-0.236277	-0.00320389	-0.0238087	0.0945446
ILMN_1653896	ATRIP	mod10	0.405504	-0.283048	0.466902	-0.227965	-0.303585	0.248351	0.18519	0.307088	0.128726	-0.0705879	0.593191	-0.18589	-0.0704805	0.0886949	0.504734	0.614819	-0.368503	-0.249063
ILMN_2153332	ATXN1	mod0	0.135242	0.0918748	0.00775503	-0.231926	-0.0361064	0.189907	-0.114967	0.0626993	-0.125961	0.104217	0.101655	-0.191774	-0.0101479	-0.152072	0.107645	0.38579	-0.0187821	0.260086
ILMN_2169676	ATXN10	mod0	0.28267	-0.00427387	0.0810459	0.0364214	-0.0501067	0.0443358	0.0366048	-0.0612198	0.135799	0.178594	-0.134191	0.196813	0.352909	-0.00475761	-0.0697206	-0.0402184	-0.301708	0.0713772
ILMN_3233871	ATXN1L	mod0	-0.270206	0.0385754	-0.204506	0.0998875	0.0922588	-0.185057	-0.0723233	-0.174067	-0.0139439	0.255379	-0.268424	0.0745835	-0.038256	-0.123661	-0.221352	-0.262498	0.54785	0.00793905
ILMN_2393497	ATXN3	mod13	0.59936	-0.364738	0.366647	0.526615	-0.599276	-0.032048	0.63615	0.462161	-0.266489	-0.240516	-0.13518	0.327813	0.19325	0.712122	0.262374	0.0931409	-0.267959	0.142797
ILMN_1664177	ATXN7L2	mod5	0.064362	0.568113	-0.380429	-0.217682	-0.0501023	0.741441	-0.43483	0.458311	-0.313771	-0.438207	-0.116561	-0.383233	-0.0492703	0.0305949	0.197701	-0.197598	-0.0600493	-0.0264204
ILMN_2231911	AUH	mod1	-0.21493	0.79301	-0.725638	-0.000619759	0.599477	0.147035	-0.533362	-0.277124	-0.356244	-0.237658	-0.44852	-0.273545	-0.327695	-0.382301	-0.536786	-0.268044	0.0562173	0.479121
ILMN_1651378	AUP1	mod0	-0.474526	-0.249851	0.181195	-0.615254	0.236977	-0.122088	-0.227722	-0.268058	0.594314	0.469211	0.64963	-0.293505	0.04435	-0.391859	0.139787	0.121997	0.0960409	-0.45189
ILMN_1680955	AURKA	mod0	-0.341309	0.454378	-0.336803	-0.42778	0.427321	0.299505	-0.515425	-0.123218	-0.0217242	-0.19839	0.185217	-0.544718	-0.272765	-0.427516	-0.066249	0.122556	0.148745	0.0159182
ILMN_2357438	AURKA	mod0	-0.34052	0.505581	-0.407577	-0.378016	0.481632	0.265623	-0.536146	-0.158557	-0.0554877	-0.211044	0.108908	-0.555507	-0.366192	-0.438078	-0.121881	0.0225167	0.108159	0.0341693
ILMN_1749081	AUTS2	mod0	0.318776	0.0814988	-0.0626577	0.26644	-0.310607	0.302791	0.0655065	0.271084	-0.0816953	-0.109423	-0.133484	0.169371	0.139205	0.252326	0.0958992	-0.254979	-0.329681	-0.195677
ILMN_1710216	AVEN	mod10	-0.22573	-0.346269	0.411038	-0.418541	0.00271547	-0.0482329	0.0351213	-0.155348	0.446863	0.228307	0.664008	-0.0801778	0.155581	-0.238585	0.209476	0.39545	0.158101	-0.379154
ILMN_1674265	AVIL	mod1	-0.0110798	0.574141	-0.431954	-0.0996112	0.150898	0.537014	-0.408531	0.168248	-0.338313	-0.393841	-0.141098	-0.352842	-0.217227	-0.106485	-0.0432479	0.0507214	-0.126539	0.260546
ILMN_2230117	AVP	mod1	-0.154772	0.753139	-0.720939	0.0323859	0.513661	0.173891	-0.585063	-0.185305	-0.293445	-0.151573	-0.516897	-0.0935143	-0.246016	-0.405582	-0.50246	-0.481315	-0.0333619	0.184695
ILMN_1671731	AVPI1	mod6	0.409657	-0.676826	0.568953	0.349946	-0.585438	-0.366301	0.741257	0.31674	-0.0330851	0.0154124	0.046026	0.31054	0.0843359	0.634478	0.384301	0.157076	-0.0442277	0.0346988
ILMN_1766185	AXIN1	mod0	0.203922	0.268932	-0.11149	-0.0156667	-0.0393265	0.344042	-0.00373932	0.065755	-0.326899	-0.254254	0.167674	-0.210844	-0.133673	-0.0850349	0.10477	0.577113	-0.0280182	0.387081
ILMN_1724480	AXIN2	mod0	0.179699	0.340949	-0.133841	-0.24801	-0.159018	0.695868	-0.277256	0.309031	-0.170949	-0.19145	0.234102	-0.410594	-0.136047	-0.0476661	0.292631	0.214768	-0.237246	-0.0574484
ILMN_1701877	AXL	mod3	0.213117	0.138574	-0.302243	0.821527	-0.126217	-0.248205	0.405874	0.0415653	-0.589533	-0.357169	-0.694061	0.385386	-0.0999481	0.45458	-0.2668	-0.335505	-0.0570091	0.583832
ILMN_2364521	AXL	mod3	0.27969	0.146501	-0.303841	0.841701	-0.0520371	-0.32195	0.418746	-0.023646	-0.590487	-0.348471	-0.683396	0.422444	-0.151851	0.383085	-0.347296	-0.272649	-0.143857	0.580365
ILMN_1703123	AXUD1	mod0	-0.169649	-0.0741809	-0.0256399	0.00810814	0.00201897	-0.173871	0.143383	-0.209484	-0.134103	0.168366	0.000546602	-0.0460733	-0.0376643	-0.0798677	0.0280924	0.251585	0.294934	0.458187
ILMN_1746206	AZI1	mod14	-0.00791553	-0.0129338	0.216679	-0.581833	-0.310122	0.685515	-0.208735	0.529347	0.116591	-0.18894	0.603885	-0.531364	0.0899343	0.102754	0.666602	0.342293	-0.0454715	-0.278065
ILMN_1656682	AZIN1	mod0	0.285279	-0.0235372	0.205397	0.147536	-0.400665	0.350285	0.19482	0.327124	-0.162539	-0.405219	0.0216021	0.209421	0.330808	0.262589	0.293597	0.143682	-0.111501	-0.116134
ILMN_2327994	AZIN1	mod0	-0.0735816	0.0956165	-0.124518	0.0412056	-0.147747	0.145578	-0.0284755	0.080937	-0.0848819	-0.00660024	-0.239653	-0.00499248	0.110333	0.0367871	0.0142777	-0.0568651	0.435693	0.118628
ILMN_2148459	B2M	mod12	0.0879394	-0.179615	0.16112	0.185267	-0.25662	-0.0284465	0.268213	-0.0280442	0.0244911	0.00452074	-0.104456	0.523379	0.824465	0.156102	0.00961502	0.0935848	0.00345825	0.18386
ILMN_1725427	B2M	mod12	0.224283	-0.312529	0.300338	0.124969	-0.366983	0.0322892	0.283819	0.16652	0.202284	0.00123557	0.0209463	0.406954	0.781259	0.307955	0.146627	0.00947135	-0.233431	-0.0267883
ILMN_1780188	B3GALNT2	mod1	-0.36491	0.736965	-0.762769	-0.0142029	0.541017	0.163523	-0.485671	-0.36033	-0.330788	-0.0980132	-0.276326	-0.429841	-0.511332	-0.45348	-0.421731	-0.223521	0.172709	0.347916
ILMN_1764813	B3GALTL	mod0	-0.231141	-0.0883222	0.0914442	-0.365407	0.0100137	0.0499126	-0.0680454	0.0788965	0.00976886	0.084533	0.253307	-0.289836	-0.117559	-0.0868441	0.22596	0.204832	0.169569	-0.0546981
ILMN_3246214	B3GNT1	mod0	-0.145752	0.0588494	0.013981	-0.179235	0.100837	0.113951	-0.253455	-0.00622954	0.148711	0.100173	0.0040517	0.0147387	0.0169455	-0.18728	-0.0850579	-0.0510064	0.162785	-0.366099
ILMN_1711102	B3GNT2	mod0	0.141854	0.0473244	0.0843602	-0.215308	0.12425	0.0992211	-0.125189	-0.0200338	0.171919	-0.0642934	0.251656	-0.128607	0.108076	-0.12146	-0.0170381	0.258162	-0.405134	0.0956633
ILMN_1805725	B4GALNT1	mod8	-0.068171	-0.38441	0.495874	-0.527172	-0.127112	0.151322	-0.0595732	0.0330766	0.554595	0.240374	0.735674	-0.155347	0.300884	-0.140701	0.353146	0.487236	-0.0191058	-0.460778
ILMN_1796663	B4GALNT4	mod0	0.181975	-0.511301	0.486103	-0.0364324	-0.205826	-0.161955	0.159804	0.00875243	0.596789	0.368364	0.255067	0.264782	0.340085	0.12018	0.0930091	-0.0578778	-0.290607	-0.437162
ILMN_1766221	B4GALT1	mod0	-0.125242	-0.340863	0.193492	0.223993	-0.049814	-0.42816	0.3442	-0.316438	0.154112	0.321578	0.0290856	0.397263	0.280313	0.0333196	-0.138273	0.0317693	0.126656	0.0402146
ILMN_1753755	B4GALT2	mod0	-0.453086	0.356371	-0.313067	-0.53119	0.351804	0.295337	-0.520987	-0.114283	0.146313	0.0285044	0.255596	-0.491382	-0.136837	-0.44582	0.0123209	-0.101295	0.242526	-0.183188
ILMN_1692267	B4GALT3	mod0	-0.191361	-0.367006	0.400575	-0.531371	0.0741897	-0.110562	-0.0324804	-0.176697	0.487298	0.338053	0.710865	-0.206187	0.0496407	-0.309766	0.271289	0.44226	0.0102374	-0.300417
ILMN_1661500	B4GALT4	mod0	-0.200582	0.51734	-0.565759	0.208993	0.214168	0.108335	-0.191286	-0.196104	-0.458679	-0.105281	-0.38617	-0.0170773	-0.21537	-0.230351	-0.287284	-0.135183	0.268051	0.365089
ILMN_1685824	B4GALT5	mod0	0.51634	-0.177638	0.310134	0.123216	-0.41278	0.112954	0.316082	0.448586	-0.270598	-0.215245	0.0780927	0.13514	-0.0688036	0.274316	0.386872	0.305218	-0.13951	-0.0790451
ILMN_3239284	B9D1	mod2	0.134572	-0.75231	0.729973	-0.0252782	-0.257886	-0.384571	0.418086	-0.0873465	0.640698	0.364815	0.40915	0.391688	0.489944	0.164677	0.126001	0.213024	-0.183548	-0.389568
ILMN_1687751	BAALC	mod0	-0.171789	0.0729284	-0.0843979	-0.200967	0.257213	-0.0402959	-0.170015	-0.260615	0.185381	0.252095	0.063692	-0.110023	0.0900017	-0.262983	-0.0920467	-0.10862	-0.275214	0.111118
ILMN_2326712	BACE2	mod6	0.491682	-0.27896	0.296103	0.620733	-0.505549	-0.0585711	0.658482	0.264279	-0.298112	-0.367837	-0.154551	0.610109	0.526255	0.627158	0.18595	0.0377427	-0.353942	0.252698
ILMN_1669323	BACE2	mod3	0.161408	-0.169263	0.0225457	0.667569	-0.137451	-0.39886	0.46388	-0.103104	-0.168253	-0.115231	-0.424954	0.664351	0.400178	0.351996	-0.25968	-0.294885	-0.162596	0.240062
ILMN_1807181	BACH1	mod0	-0.476649	-0.0438747	-0.0420073	-0.123272	0.0612411	-0.135355	-0.0288567	-0.189277	0.0091399	0.149555	0.0125965	-0.0186201	0.0374365	-0.157551	-0.0519925	0.0888532	0.827278	0.0607763
ILMN_1670695	BACH2	mod0	-0.122262	0.00813047	0.0515598	-0.0621916	-0.126682	0.144801	-0.0871361	-0.0112398	0.0532942	0.111087	0.0852009	0.128134	0.180228	-0.118389	0.0589437	0.0716438	0.330485	-0.132419
ILMN_2058468	BACH2	mod0	0.201923	-0.0609109	0.226843	-0.160207	-0.271978	0.381579	-0.0909856	0.283247	0.200473	-0.0239479	0.202752	-0.0823586	0.200678	0.090451	0.238582	0.0918296	-0.175713	-0.266973
ILMN_1738652	BAD	mod4	-0.630872	0.297777	-0.494287	0.0526314	0.631988	-0.418877	-0.335928	-0.634372	0.0320546	0.249713	-0.299289	-0.0267756	-0.414689	-0.513341	-0.603251	-0.408675	0.43892	0.0578874
ILMN_1659766	BAG3	mod0	0.372615	0.0239321	0.238993	-0.114355	-0.230522	0.36814	0.129907	0.195013	-0.176262	-0.294091	0.318317	-0.0159817	0.170585	0.0104903	0.30035	0.682665	-0.140393	0.200684
ILMN_1727996	BAG4	mod0	-0.0747277	0.2012	-0.116288	-0.0389132	0.0905678	0.168386	-0.01812	-0.00832215	-0.204588	-0.291187	0.0599666	-0.246948	-0.064989	-0.00930481	-0.0064557	0.296864	-0.0391121	0.235425
ILMN_2206141	BAGE5	mod15	0.329161	-0.0301505	0.211882	-0.0118631	-0.417757	0.37519	0.235695	0.347061	-0.363163	-0.380599	0.2001	0.028771	0.153409	0.181063	0.416005	0.667409	0.043413	0.158274
ILMN_1705922	BAIAP2	mod0	-0.578462	0.0308062	-0.226021	-0.0238801	0.233014	-0.282174	-0.130967	-0.319207	0.0834366	0.219645	-0.207683	-0.0251638	0.00810758	-0.216825	-0.288805	-0.135237	0.791975	0.185255
ILMN_1691410	BAMBI	mod1	-0.164051	0.573461	-0.588069	0.199628	0.348196	0.111724	-0.36118	-0.259621	-0.247379	-0.0997162	-0.460435	-0.0280283	-0.219312	-0.240064	-0.502172	-0.33812	0.0937707	0.18861
ILMN_1749243	BANF1	mod0	0.0532687	0.3728	-0.235091	-0.0675769	0.0148101	0.369136	-0.186188	0.278148	-0.348376	-0.460152	0.0908554	-0.28574	-0.213325	0.0786017	0.105936	0.02312	-0.0264548	0.0385676
ILMN_1663631	BANP	mod0	0.541071	-0.445139	0.493934	0.266195	-0.670674	0.149665	0.522087	0.561848	-0.156726	-0.185833	0.119154	0.117729	0.0736904	0.59351	0.511047	0.344592	-0.223369	-0.014816
ILMN_1701216	BANP	mod0	0.511577	-0.29784	0.375209	0.160987	-0.475082	0.0674923	0.437095	0.451541	-0.283091	-0.286079	0.192208	0.0300285	-0.0875826	0.43967	0.436812	0.428358	-0.164007	0.0700198
ILMN_2074258	BARD1	mod0	-0.119018	0.430958	-0.261451	-0.276142	0.124346	0.485819	-0.389419	0.0868355	-0.200731	-0.170544	0.127736	-0.452385	-0.233958	-0.186573	0.0563104	0.161083	0.0884587	-0.0159051
ILMN_1651826	BASP1	mod3	0.299819	-0.125828	0.0182652	0.764975	-0.205344	-0.355025	0.481548	-0.0618985	-0.319722	-0.199676	-0.464174	0.680602	0.233817	0.370873	-0.257438	-0.19993	-0.0971144	0.263815
ILMN_2408179	BAT2	mod0	0.56069	-0.265348	0.339978	0.459293	-0.309217	-0.115973	0.573998	0.229476	-0.193512	-0.284044	-0.130266	0.176768	-0.0337799	0.52557	0.0737664	0.215354	-0.365769	0.218105
ILMN_1743137	BAT2D1	mod0	0.634341	0.164269	0.0166405	0.394655	-0.532403	0.451232	0.369582	0.625236	-0.753262	-0.770043	-0.0660331	0.0378998	-0.065543	0.577566	0.427715	0.342972	-0.264903	0.32238
ILMN_3247802	BAT2L	mod0	0.637646	-0.115848	0.231219	0.307629	-0.437009	0.184377	0.434994	0.472369	-0.410526	-0.429224	0.0211478	0.0322623	-0.0645379	0.475036	0.288774	0.422608	-0.463102	0.226132
ILMN_1742782	BAT4	mod0	0.190537	-0.239678	0.415799	-0.316019	-0.109159	0.184233	0.0617046	0.15128	0.290916	-0.0033752	0.442563	-0.251694	0.0541768	0.0188838	0.244279	0.568652	-0.171753	-0.0411269
ILMN_1690241	BATF2	mod0	-0.285622	0.0966716	-0.0603913	-0.259092	0.044472	0.198064	-0.199744	0.00341311	0.111712	-0.0328335	0.0666782	-0.0456381	0.495082	-0.098226	0.0570831	-0.0323865	0.18875	0.064262
ILMN_2321064	BAX	mod2	0.494153	-0.742282	0.785049	0.194942	-0.537731	-0.271516	0.70871	0.225677	0.183405	0.108805	0.274787	0.416373	0.350073	0.449912	0.382261	0.43921	-0.169375	-0.126651
ILMN_1742230	BAZ1A	mod2	0.596438	-0.464198	0.623347	0.0913394	-0.574095	0.0299205	0.598883	0.342943	-0.168595	-0.1565	0.3804	0.230969	0.255367	0.386642	0.556115	0.666253	-0.310975	0.0805939
ILMN_1658327	BAZ1A	mod2	0.671119	-0.493197	0.610371	0.146025	-0.600821	0.0783953	0.566691	0.457923	-0.0515799	-0.237796	0.338116	0.287127	0.327347	0.456898	0.506998	0.568971	-0.495596	0.00448168
ILMN_1680831	BAZ1B	mod0	0.721673	-0.308412	0.481766	0.190897	-0.520204	0.149074	0.473217	0.448187	-0.201385	-0.309864	0.307434	0.0364631	-0.161417	0.455478	0.476791	0.556309	-0.453827	-0.0700321
ILMN_1720850	BAZ2B	mod0	0.311488	0.347534	-0.215446	0.135465	-0.282414	0.540515	-0.0688048	0.593528	-0.61025	-0.47926	-0.172788	-0.25437	-0.296588	0.306048	0.288011	0.000361442	-0.132694	0.119378
ILMN_1741985	BBS10	mod0	0.694402	-0.401835	0.390364	0.497668	-0.410845	-0.254003	0.638778	0.18967	-0.112061	-0.0138753	-0.203097	0.413996	0.161359	0.495973	0.0864795	0.202443	-0.479876	0.240904
ILMN_2230035	BBS2	mod0	0.387797	0.326328	-0.159517	0.11102	-0.195345	0.464798	-0.0242251	0.396004	-0.469609	-0.532181	-0.12964	-0.259667	-0.268588	0.244653	0.143417	0.269306	-0.105529	0.303535
ILMN_1767612	BBS2	mod7	0.4805	0.00338821	0.179113	-0.0421303	-0.492868	0.567464	0.0915056	0.60568	-0.200249	-0.337553	0.0764012	-0.239835	0.0122818	0.417085	0.468507	0.309603	-0.268317	0.109683
ILMN_1762466	BBS4	mod0	-0.229137	0.503246	-0.450112	-0.175629	0.423498	0.266471	-0.482508	-0.102149	-0.0190092	-0.176213	0.129176	-0.424226	-0.435809	-0.351787	-0.22226	-0.0985879	-0.00219744	-0.00283356
ILMN_1775012	BBS7	mod0	0.474559	-0.0460499	0.183753	0.186714	-0.294595	0.244283	0.304141	0.287284	-0.229222	-0.368166	0.0789123	-0.0353398	0.00641353	0.387389	0.277438	0.292873	-0.440114	0.173559
ILMN_2257833	BBS7	mod0	0.0579694	0.334983	-0.217957	-0.0713956	-0.036814	0.442418	-0.102513	0.220157	-0.309643	-0.330272	0.114077	-0.49535	-0.314588	0.123133	0.240531	0.0443778	-0.224634	0.25218
ILMN_1794956	BBS9	mod0	0.221533	-0.0501928	-0.0410613	0.459571	0.0127449	-0.3445	0.221714	-0.0384153	-0.105854	-0.0442244	-0.492483	0.381583	-0.212407	0.173038	-0.25629	-0.298994	-0.0771735	0.107399
ILMN_1697642	BCAP29	mod0	-0.0467585	0.436439	-0.502618	0.307688	0.440727	-0.169582	-0.151279	-0.448791	-0.116486	0.0533673	-0.437203	0.0662895	-0.24381	-0.266137	-0.5658	-0.331305	-0.0879594	0.246514
ILMN_2342084	BCAP29	mod4	-0.177638	0.483296	-0.622912	0.286909	0.559603	-0.300159	-0.254643	-0.564085	-0.126297	0.178761	-0.562051	0.0361695	-0.36142	-0.371698	-0.703046	-0.428574	0.0396074	0.309098
ILMN_1672596	BCAR1	mod0	-0.159503	-0.244363	0.27431	-0.396615	0.0286401	-0.0573737	0.0206006	-0.164843	0.291115	0.23574	0.598151	-0.159941	0.173977	-0.244779	0.233849	0.43646	0.0355834	-0.0323677
ILMN_1763638	BCAR3	mod0	0.334282	-0.183347	0.279813	-0.0698623	-0.133229	-0.0428678	0.201033	0.0979251	0.0688975	0.0164017	0.221855	-0.0812895	-0.0150044	0.0634795	0.133303	0.423322	-0.07709	0.230562
ILMN_1751760	BCAS2	mod0	-0.197205	-0.338343	0.313967	-0.240979	-0.279727	0.109629	0.0783298	0.112775	0.298868	0.222799	0.328053	0.064846	0.470809	-0.00271901	0.269423	0.214745	0.305381	-0.260848
ILMN_2148452	BCAS2	mod0	-0.530783	-0.0158955	-0.141874	-0.184776	0.370518	-0.248692	-0.253421	-0.410179	0.445295	0.376022	-0.0297657	0.0921501	0.242875	-0.362854	-0.327738	-0.356454	0.214209	-0.0234335
ILMN_1808059	BCAS4	mod0	0.178906	-0.282186	0.364366	0.0665074	-0.314524	0.0605242	0.342849	0.26268	-0.031642	-0.172518	0.212746	-0.14097	-0.039988	0.39022	0.270196	0.368057	-0.069646	0.0250934
ILMN_2325506	BCAS4	mod0	0.0251195	-0.0390363	0.161833	-0.286859	-0.114076	0.324021	-0.187077	0.23036	0.23474	-0.0373643	0.238901	-0.155608	0.199041	0.0606589	0.255625	0.0246169	-0.237874	-0.336102
ILMN_1766169	BCAT1	mod11	0.484337	-0.469712	0.359551	0.647697	-0.428576	-0.443577	0.696344	0.187002	-0.222586	-0.0384843	-0.349641	0.682187	0.0959883	0.533521	0.0556345	-0.0670516	-0.136743	0.000143695
ILMN_1811188	BCCIP	mod4	-0.316374	-0.0554597	-0.0883005	-0.248648	0.570885	-0.459199	-0.297944	-0.669019	0.661637	0.696958	0.0246662	0.0184433	-0.063936	-0.607322	-0.511824	-0.259596	0.0143831	-0.185023
ILMN_1786433	BCCIP	mod4	-0.544171	0.241692	-0.310153	-0.485552	0.677047	-0.217764	-0.575561	-0.52502	0.393857	0.50705	-0.00119667	-0.3179	-0.37502	-0.699539	-0.388655	-0.236896	0.334181	-0.0723117
ILMN_1796113	BCDIN3D	mod0	0.00588506	-0.405407	0.365178	-0.147473	0.066782	-0.294546	0.0468122	-0.247795	0.576437	0.513433	0.23877	0.151332	0.091552	-0.182008	-0.0939164	0.134924	-0.209125	-0.356749
ILMN_2176592	BCHE	mod0	-0.400368	0.174643	-0.341388	0.127447	0.474035	-0.349419	-0.235723	-0.550048	0.153568	0.341255	-0.407657	0.342821	0.0487838	-0.428119	-0.602507	-0.480683	0.151374	0.00211574
ILMN_1685641	BCHE	mod11	0.0174598	-0.313229	0.226418	0.211125	-0.0139004	-0.357985	0.23421	-0.350685	0.295774	0.372295	-0.0698359	0.500163	0.31843	-0.081181	-0.203907	-0.0529785	-0.0115	-0.053155
ILMN_1735979	BCKDHA	mod0	0.15774	-0.229106	0.459075	-0.441827	-0.396297	0.488097	-0.0282164	0.520043	0.159508	-0.190105	0.610896	-0.10461	0.378116	0.146429	0.612117	0.397207	-0.0809347	-0.399362
ILMN_2390453	BCKDHB	mod1	-0.385933	0.517762	-0.572507	-0.129983	0.484592	0.014876	-0.573341	-0.209934	-0.0357654	-0.0315367	-0.320815	-0.168742	-0.185463	-0.357307	-0.424085	-0.535912	0.221326	-0.00249483
ILMN_1764166	BCKDHB	mod0	0.236668	0.263918	-0.219186	0.181077	0.186635	-0.0521263	-0.0463958	-0.0931642	-0.171909	-0.221545	-0.282025	-0.0497228	-0.199298	-0.00422626	-0.278268	-0.0716511	-0.165184	0.406299
ILMN_1655433	BCKDHB	mod0	-0.197664	0.449614	-0.531182	0.0831081	0.335584	0.0551708	-0.414938	-0.100734	-0.0289334	-0.0993642	-0.394968	-0.0679517	-0.123889	-0.146206	-0.364225	-0.685887	-0.0263554	0.0660345
ILMN_1693394	BCKDK	mod1	-0.122655	0.568226	-0.52741	0.122422	0.190128	0.198974	-0.233998	0.164137	-0.63997	-0.552106	-0.328537	-0.259395	-0.569905	0.0355193	-0.0589194	-0.23956	0.233175	0.196938
ILMN_1801119	BCL2	mod0	-0.354017	0.495089	-0.454134	-0.215562	0.183768	0.37957	-0.380792	-0.00172888	-0.350156	-0.205284	-0.00350232	-0.400356	-0.250085	-0.228513	0.0619022	-0.00302436	0.182576	0.232257
ILMN_2246956	BCL2	mod0	-0.376727	0.555898	-0.523268	-0.309153	0.274886	0.42164	-0.490617	-0.00606185	-0.275941	-0.174525	0.0368236	-0.457826	-0.204936	-0.309619	0.0326796	-0.06513	0.0927983	0.204049
ILMN_1769229	BCL2A1	mod0	-0.451254	-0.0344492	-0.049987	-0.22207	0.180582	-0.21564	-0.107852	-0.291485	0.152868	0.313882	0.069581	-0.0905721	-0.0748406	-0.323429	-0.113972	0.0475932	0.687909	0.00573954
ILMN_1654118	BCL2L1	mod6	0.470481	-0.731638	0.656461	0.377566	-0.607211	-0.365774	0.784158	0.253885	0.016076	0.035064	0.130933	0.414832	0.189578	0.582631	0.345726	0.296082	-0.148044	-0.00673679
ILMN_1742410	BCL2L1	mod2	0.284499	-0.541827	0.516535	0.211531	-0.454016	-0.206875	0.613168	0.187078	-0.0461852	-0.0127486	0.179126	0.217967	0.112638	0.43423	0.324973	0.477697	0.0789223	0.154438
ILMN_2396982	BCL2L12	mod4	-0.559824	0.48932	-0.676986	-0.185036	0.708859	-0.145205	-0.654829	-0.527499	0.250595	0.396376	-0.337793	-0.207079	-0.261828	-0.639163	-0.625156	-0.568981	0.279189	0.0547588
ILMN_1752953	BCL2L12	mod4	-0.710923	0.512849	-0.707577	-0.211823	0.754333	-0.155603	-0.705493	-0.60948	0.276359	0.394259	-0.3573	-0.201877	-0.177533	-0.67685	-0.689934	-0.574479	0.40607	0.0847131
ILMN_2181445	BCL2L13	mod10	0.347864	-0.21277	0.430015	-0.262462	-0.354541	0.345151	0.21625	0.432556	-0.0987889	-0.344199	0.659947	-0.337501	-0.12996	0.223351	0.614282	0.71741	-0.226619	-0.109941
ILMN_1664235	BCL2L14	mod0	-0.164172	0.317974	-0.318756	-0.132365	0.320504	0.045805	-0.243625	-0.110976	-0.107699	-0.111583	-0.0832903	-0.179109	-0.271905	-0.276843	-0.100953	-0.120284	-0.0322656	0.050172
ILMN_1746561	BCL2L2	mod6	0.796791	-0.391067	0.465778	0.619161	-0.640635	-0.0699805	0.823258	0.409246	-0.411623	-0.379571	-0.0848267	0.353206	0.0817855	0.751083	0.315825	0.377898	-0.485316	0.271194
ILMN_1710514	BCL3	mod0	0.10384	-0.261286	0.259482	0.151129	-0.188886	-0.127623	0.369238	-0.162239	0.00587173	0.0113507	0.210435	0.34769	0.555453	0.0351303	0.0904125	0.442404	-0.075119	0.372148
ILMN_1737314	BCL6	mod0	0.566878	-0.262921	0.431462	0.0579401	-0.649825	0.466551	0.378715	0.567702	-0.135712	-0.249797	0.316926	-0.12738	0.0693664	0.487165	0.581234	0.558373	-0.30451	0.0106885
ILMN_1651285	BCL6B	mod0	-0.214225	0.18321	-0.197233	0.132322	-0.00361684	0.0478236	0.0441778	-0.142455	-0.291465	-0.175058	-0.165506	0.109377	0.255239	-0.0269803	-0.0792394	0.178287	0.374826	0.558731
ILMN_1754199	BCL7B	mod0	0.156564	0.339349	-0.151228	-0.0658091	0.153459	0.200513	-0.0521252	-0.0517418	-0.348544	-0.301479	0.162881	-0.338305	-0.401306	-0.160803	0.0127356	0.45439	-0.00228808	0.351794
ILMN_2367275	BCL7B	mod0	-0.44406	0.54442	-0.503654	-0.375563	0.492398	0.200949	-0.540884	-0.311912	-0.12373	-0.00373906	0.176833	-0.410082	-0.310472	-0.626076	-0.179821	0.119004	0.374731	0.133373
ILMN_2371147	BCL7C	mod4	-0.360464	0.164168	-0.397443	0.163309	0.621515	-0.611282	-0.187377	-0.666014	0.144595	0.377926	-0.432804	0.244617	-0.108266	-0.444846	-0.714038	-0.451126	0.220943	0.235681
ILMN_1704452	BCL9	mod0	-0.274054	0.297266	-0.335919	-0.133312	0.250683	0.0768855	-0.363213	-0.0249525	-0.00589922	0.0654784	-0.1544	-0.165482	-0.281919	-0.175189	-0.0861912	-0.470174	0.0812295	-0.177264
ILMN_2357272	BCLAF1	mod0	0.648654	-0.0162431	0.197053	0.289826	-0.320298	0.247175	0.352212	0.265856	-0.233707	-0.297449	-0.0608597	0.225681	0.40407	0.358013	0.140023	0.299009	-0.604873	0.324439
ILMN_1690321	BCLAF1	mod0	-0.213697	0.0452971	-0.0941917	-0.0886357	0.0859226	-0.0356434	-0.117414	-0.130437	0.108323	0.256007	-0.0801748	-0.0295043	0.0698132	-0.193663	-0.138812	-0.000463426	0.372676	0.105204
ILMN_1773117	BCOR	mod0	0.00311579	0.435395	-0.274719	-0.236537	0.00604305	0.515054	-0.341403	0.199682	-0.284104	-0.190927	0.0907267	-0.290685	-0.14336	-0.205222	0.163751	0.118628	0.0267321	0.178208
ILMN_1767015	BCORL1	mod0	0.275111	0.085922	-0.0748574	0.289601	-0.0674279	0.00154861	0.144732	0.00291367	-0.244199	-0.0952866	-0.194839	0.0455393	-0.290142	0.101192	-0.03985	0.00548734	-0.142162	0.250343
ILMN_1669663	BCR	mod0	-0.417145	0.49818	-0.499111	-0.406379	0.487109	0.239835	-0.672242	-0.214303	0.178271	0.0822398	-0.006222	-0.411982	-0.177617	-0.482759	-0.193068	-0.414588	-0.0422201	-0.121272
ILMN_1799280	BDH1	mod1	-0.0844991	0.569297	-0.581086	0.106176	0.457593	-0.0112693	-0.360771	-0.174828	-0.225713	-0.212508	-0.391089	-0.112561	-0.264304	-0.217463	-0.430201	-0.40576	0.065375	0.337494
ILMN_1687149	BDP1	mod13	0.515137	-0.289296	0.433286	0.0214073	-0.650412	0.439292	0.29628	0.692352	-0.0751736	-0.305938	0.323416	0.00247426	0.214628	0.551232	0.637201	0.187942	-0.499166	-0.348013
ILMN_1668924	BEGAIN	mod4	-0.479762	0.3693	-0.540196	-0.102515	0.634585	-0.292953	-0.451171	-0.563557	0.0835168	0.298988	-0.301048	-0.172498	-0.273502	-0.503001	-0.530327	-0.485533	0.0852026	0.0811614
ILMN_3237448	BEND5	mod0	-0.19944	0.499306	-0.425945	-0.274248	0.433644	0.285243	-0.524913	-0.261896	0.0956407	-0.0362135	-0.0714612	-0.345574	-0.00797913	-0.386945	-0.28386	-0.0950628	-0.0781141	0.191779
ILMN_3230880	BEND7	mod1	-0.324203	0.681773	-0.61622	-0.304816	0.48499	0.259157	-0.527051	-0.240199	-0.350787	-0.163399	-0.0581992	-0.601401	-0.48202	-0.478883	-0.15841	0.123098	0.178357	0.462181
ILMN_3178043	BEND7	mod0	-0.255795	0.370924	-0.479114	-0.0997545	0.391733	-0.00846827	-0.404356	-0.387728	0.00923594	0.324195	-0.170615	-0.181344	-0.195228	-0.426206	-0.362973	-0.124019	0.0835792	0.167105
ILMN_2410182	BEST3	mod2	0.423063	-0.44485	0.572296	0.00115196	-0.558723	0.0701506	0.462811	0.476662	-0.0690808	-0.172209	0.305685	-0.0376266	0.0544678	0.512662	0.584186	0.400324	-0.128142	-0.0903352
ILMN_1684042	BET1	mod0	0.214294	-0.143163	0.139411	0.237208	0.0375343	-0.257545	0.160511	-0.245656	0.192986	0.222507	-0.278762	0.368016	0.274459	0.0380669	-0.31586	-0.0313325	-0.228325	0.108888
ILMN_1702637	BEX1	mod0	-0.0639752	-0.126064	-0.0244611	0.258321	0.153545	-0.473064	0.0943689	-0.311715	0.119899	0.20341	-0.406587	0.35438	0.0764092	-0.0334386	-0.437786	-0.207814	0.136029	0.0377993
ILMN_2181892	BEX2	mod0	0.27967	-0.295001	0.278151	0.284373	-0.265853	-0.13751	0.196577	0.131115	0.221364	0.14532	-0.194277	0.492938	0.486629	0.287051	-0.0751999	-0.314062	-0.233762	-0.226628
ILMN_2351638	BEX4	mod3	0.449863	-0.182283	0.154936	0.658535	-0.246126	-0.24964	0.575293	-0.072489	-0.272618	-0.167387	-0.329917	0.515356	0.20724	0.379291	-0.154264	0.178137	-0.18547	0.465552
ILMN_1814808	BFAR	mod0	0.0568273	0.28676	-0.155081	-0.382731	0.213092	0.269783	-0.372548	-0.0670334	0.0310576	0.147899	0.212739	-0.413129	-0.232008	-0.351461	0.00253885	0.260875	-0.0829586	0.158949
ILMN_1755818	BGLAP	mod0	-0.162297	0.138351	-0.122763	-0.136959	0.35197	-0.209156	-0.216979	-0.258315	0.00660505	0.183389	-0.121275	0.00796847	-0.261673	-0.353683	-0.274372	-0.0226088	0.282088	0.0017391
ILMN_2206746	BGN	mod3	0.564811	-0.0697814	0.0044198	0.93202	-0.371206	-0.18298	0.60207	0.201257	-0.496249	-0.40503	-0.600201	0.593485	0.0966265	0.642532	-0.167985	-0.201303	-0.325801	0.335099
ILMN_1768534	BHLHB2	mod0	-0.0572548	0.232107	-0.0827118	-0.261152	-0.0668348	0.374017	-0.0625925	0.108562	-0.32793	-0.346273	0.24463	-0.293691	0.114234	-0.0754579	0.285187	0.509209	0.188472	0.447183
ILMN_1726809	BHLHB3	mod1	-0.553751	0.626347	-0.617308	-0.287812	0.374226	0.304584	-0.631959	-0.0528242	-0.230478	-0.114404	-0.219791	-0.34626	-0.253854	-0.378182	-0.152537	-0.39037	0.501194	0.00777214
ILMN_1708131	BHLHB9	mod0	-0.271921	0.357753	-0.277514	-0.182902	0.37714	0.0441933	-0.359934	-0.264155	-0.00328291	-0.077997	-0.0768449	-0.0958315	0.147223	-0.322357	-0.290939	-0.144727	0.092008	0.134947
ILMN_2380418	BICD2	mod0	-0.12401	0.337314	-0.366923	0.000290844	0.124248	0.098958	-0.127088	-0.0635761	-0.374118	-0.119703	-0.254023	-0.247624	-0.288563	-0.125905	-0.0922771	0.0172863	0.180844	0.316579
ILMN_1763386	BID	mod3	0.470715	-0.384379	0.337093	0.606854	-0.432863	-0.313227	0.665441	0.179078	-0.307815	-0.152051	-0.208055	0.659379	0.313779	0.4953	0.0827499	0.086777	-0.175503	0.154198
ILMN_2309245	BIN1	mod1	0.0775874	0.701454	-0.566554	0.172307	0.0646782	0.51095	-0.219039	0.304335	-0.747927	-0.735476	-0.274027	-0.418794	-0.483889	0.160937	0.02279	-0.0864728	-0.06189	0.349156
ILMN_1674160	BIN1	mod1	0.0415	0.716747	-0.577418	0.122306	0.0908363	0.557676	-0.284721	0.278051	-0.667191	-0.7008	-0.228899	-0.437637	-0.485233	0.0951423	0.0233796	-0.127162	-0.105247	0.304594
ILMN_1801605	BIRC6	mod5	0.264335	0.0779148	0.160448	-0.239968	-0.449427	0.690592	-0.054732	0.69179	-0.22379	-0.487519	0.279265	-0.259807	0.111065	0.274939	0.619978	0.176677	-0.118577	-0.234345
ILMN_1805826	BIVM	mod1	-0.367804	0.851295	-0.781979	-0.202907	0.583503	0.27351	-0.670335	-0.204154	-0.439387	-0.227398	-0.254019	-0.499097	-0.631978	-0.536701	-0.338276	-0.156832	0.318316	0.286154
ILMN_2214098	BIVM	mod1	-0.213015	0.895978	-0.814215	-0.0841625	0.530255	0.340761	-0.607518	-0.0955036	-0.499412	-0.399236	-0.314209	-0.466266	-0.55188	-0.399684	-0.323913	-0.24441	0.0422167	0.324729
ILMN_1675612	BLCAP	mod2	0.288505	-0.774624	0.875352	-0.213085	-0.562657	-0.0610787	0.478338	0.359658	0.322656	0.135912	0.550445	0.187665	0.415086	0.348517	0.628223	0.466649	-0.106135	-0.386158
ILMN_1807331	BLID	mod0	-0.548742	0.321277	-0.456041	-0.146895	0.349187	-0.0139334	-0.521731	-0.170787	0.116426	0.207518	-0.349584	-0.195103	-0.259529	-0.292753	-0.312886	-0.697504	0.409684	-0.168079
ILMN_1721921	BLMH	mod0	-0.275161	0.135581	-0.117697	-0.207463	0.0507882	0.135389	-0.265258	0.0435592	0.0198468	-0.00518327	-0.00711429	-0.259109	-0.266599	-0.077053	0.0523861	-0.138161	0.318927	-0.193454
ILMN_2157510	BLOC1S1	mod0	-0.259707	-0.0725672	0.0523994	-0.332981	0.182962	-0.0454268	-0.23586	-0.253053	0.431963	0.300809	0.0741673	-0.105334	0.179922	-0.275065	-0.143657	-0.0313577	0.105979	-0.13021
ILMN_1797793	BLVRB	mod0	-0.668219	0.0689308	-0.223802	-0.422651	0.437714	-0.243373	-0.446139	-0.442061	0.388384	0.567126	0.087051	-0.210336	-0.194714	-0.581461	-0.279204	-0.200912	0.67423	-0.219686
ILMN_1800412	BMP1	mod13	0.483245	-0.523718	0.523647	0.553397	-0.561141	-0.15561	0.708483	0.364725	-0.132382	-0.276695	-0.0251667	0.434858	0.143115	0.695402	0.236687	0.122911	-0.268678	-0.0743611
ILMN_1722718	BMP2	mod0	0.220302	-0.0406969	-0.0290044	0.471038	-0.327125	-0.0251143	0.412231	0.233898	-0.48039	-0.274166	-0.311622	0.102148	-0.0848523	0.489805	0.0754928	0.0523616	0.0847945	0.445579
ILMN_1740900	BMP4	mod0	-0.240296	0.398686	-0.583226	0.368362	0.457161	-0.284811	-0.271138	-0.391553	-0.0674315	0.104826	-0.713509	0.266291	0.0202946	-0.15714	-0.734138	-0.781894	0.0399845	0.174028
ILMN_1660552	BMP5	mod3	0.0877846	0.20406	-0.335694	0.625947	0.0525328	-0.21351	0.164879	-0.165983	-0.302386	-0.0830908	-0.702644	0.433477	0.128061	0.136003	-0.473639	-0.347662	0.120321	0.445438
ILMN_1747650	BMP6	mod0	0.0109316	-0.0759369	0.0147183	0.241755	-0.115862	-0.0166749	0.0526628	0.0269851	0.0648948	0.0693254	-0.206765	0.295322	0.311842	0.186487	-0.116971	-0.264354	-0.0578465	0.0215693
ILMN_3307916	BMPER	mod0	0.286407	-0.39403	0.367287	0.332476	-0.307763	-0.197852	0.506264	0.0661865	0.011317	0.0390409	-0.0268246	0.55474	0.369953	0.314737	0.0761123	0.108102	-0.164041	-0.0564569
ILMN_1706957	BMPR1A	mod1	0.148086	0.52983	-0.440179	0.224982	0.137849	0.270333	-0.316087	0.00999605	-0.272547	-0.20164	-0.479601	0.0788147	-0.131327	-0.0900532	-0.315875	-0.392841	-0.149841	0.0299429
ILMN_2070896	BMPR2	mod0	0.306216	0.470268	-0.398289	0.312408	-0.0660689	0.284528	-0.0654779	0.324668	-0.533417	-0.386531	-0.501872	-0.0640454	-0.183763	0.236147	-0.0612945	-0.337243	-0.154012	0.369884
ILMN_1789095	BMPR2	mod0	0.293992	0.365071	-0.325184	0.336317	-0.0731744	0.161758	0.0153487	0.272156	-0.443759	-0.397228	-0.459393	-0.00850333	-0.157602	0.296082	-0.0688976	-0.380584	-0.182517	0.372013
ILMN_1796138	BMX	mod0	0.247062	-0.177945	0.0956693	0.303883	-0.226105	-0.0249345	0.265871	0.112365	-0.0191024	0.00898437	-0.0811029	0.0923762	-0.0411824	0.276122	0.0457085	0.0324515	-0.215358	0.0857088
ILMN_1656373	BNC2	mod7	0.543759	-0.527335	0.58337	0.25537	-0.730522	0.084492	0.575631	0.567087	-0.140261	-0.193665	0.194862	0.332652	0.232321	0.562823	0.552774	0.353262	-0.137886	-0.242447
ILMN_1734410	BNIP1	mod0	-0.0401205	0.0916798	-0.188196	-0.0659623	0.307276	-0.147199	-0.248946	-0.179882	0.350617	0.264684	-0.137359	-0.0765009	-0.148161	-0.212411	-0.32124	-0.355331	-0.159254	-0.10011
ILMN_2318733	BNIP1	mod0	-0.10368	-0.129155	0.00923848	-0.0806458	0.247499	-0.2464	-0.113241	-0.25728	0.54239	0.367653	0.0625738	-0.0255232	-0.0279435	-0.170151	-0.275679	-0.245707	-0.148626	-0.22051
ILMN_1724658	BNIP3	mod10	0.277386	-0.0659298	0.288843	-0.356596	-0.203843	0.427935	-0.00068343	0.173586	0.168045	-0.0393842	0.580972	-0.170228	0.280969	-0.0847564	0.378305	0.635217	-0.186137	-0.0497901
ILMN_2045419	BNIP3L	mod0	-0.00912934	-0.459659	0.332334	0.0917912	-0.185834	-0.262681	0.269093	-0.173636	0.346767	0.33368	0.204377	0.357997	0.280103	-0.0469269	0.0472197	0.10044	-0.0596305	-0.308125
ILMN_1718961	BNIP3L	mod0	0.659216	-0.589903	0.654802	0.328756	-0.693563	0.00980759	0.685047	0.373408	0.00735442	-0.0470773	0.162774	0.353471	0.40938	0.612897	0.410526	0.391083	-0.400131	-0.0516772
ILMN_1689172	BOAT	mod0	0.0069386	0.0134198	-0.0771313	0.0854791	0.170436	-0.126575	-0.178638	-0.233157	0.315194	0.339915	-0.200822	0.293649	0.122758	-0.175579	-0.328537	-0.467021	-0.267149	-0.34586
ILMN_1730032	BOK	mod0	0.0167614	-0.384426	0.29546	0.138471	-0.0900878	-0.427594	0.267906	-0.0194625	0.118114	0.16175	-0.0940107	0.284598	-0.0614398	0.139915	0.0212975	-0.119077	0.121747	-0.189105
ILMN_1793966	BOLA1	mod4	-0.722763	0.118261	-0.252472	-0.520147	0.665258	-0.2128	-0.624315	-0.544794	0.609665	0.558517	0.124998	-0.229652	-0.0820455	-0.708631	-0.415697	-0.330185	0.310345	-0.304556
ILMN_1782633	BOLA2	mod0	-0.275255	-0.309547	0.0879097	0.0871017	0.40792	-0.752576	0.0524405	-0.628567	0.499633	0.583073	-0.158328	0.379792	0.00116803	-0.29845	-0.511648	-0.2928	0.0852963	-0.217017
ILMN_1656382	BOLA2	mod2	0.350356	-0.513364	0.649071	-0.163473	-0.392173	0.0622081	0.350018	0.272933	0.263754	-0.0386895	0.606562	7.02e-05	0.154672	0.234949	0.521623	0.456962	-0.323253	-0.29958
ILMN_2298511	BOLA2	mod0	-0.555716	-0.118221	-0.0625598	-0.294362	0.593746	-0.577959	-0.317246	-0.644743	0.584361	0.674357	-0.0269894	0.10962	-0.0620692	-0.601637	-0.480397	-0.350649	0.361989	-0.348762
ILMN_1703894	BOLA2	mod2	0.111728	-0.550138	0.612821	-0.349065	-0.271033	0.0187964	0.20972	0.129614	0.429274	0.185266	0.705107	-0.141828	0.144942	0.0598649	0.478981	0.48556	-0.325837	-0.399759
ILMN_1659343	BOLA2	mod0	-0.32758	-0.269449	0.0669984	-0.0211192	0.455425	-0.69027	-0.0343082	-0.609154	0.529418	0.573913	-0.080883	0.328119	0.0347587	-0.360475	-0.471615	-0.337466	0.0343145	-0.267172
ILMN_1810680	BOLA2	mod0	-0.339625	-0.407007	0.119289	0.0695154	0.339074	-0.775226	0.0553994	-0.615167	0.605689	0.725693	-0.114793	0.383482	0.0404666	-0.291391	-0.465765	-0.402644	0.0968658	-0.3393
ILMN_1786658	BOLA3	mod4	-0.439009	0.48492	-0.626487	0.0299954	0.772033	-0.348395	-0.447581	-0.571422	0.0153593	0.0777972	-0.519114	-0.147992	-0.385956	-0.438439	-0.744571	-0.519453	0.146635	0.217954
ILMN_2343010	BOLA3	mod4	-0.407697	0.466575	-0.631749	0.104414	0.755452	-0.395843	-0.412008	-0.559251	0.0097393	0.0893545	-0.583085	-0.0697274	-0.385414	-0.405701	-0.769372	-0.600484	0.123894	0.213117
ILMN_1759369	BOLL	mod0	-0.139938	-0.0148572	0.00799905	-0.0932356	0.0480256	0.0578847	-0.0463186	-0.169322	0.0881872	0.0978487	0.152644	-0.122992	-0.0982728	-0.170949	-0.0240387	0.323843	0.124754	0.0848614
ILMN_2147920	BP75	mod0	0.582399	-0.037087	0.31766	0.0258016	-0.332468	0.350775	0.233534	0.332564	-0.217345	-0.370064	0.142217	-0.0542118	0.0107005	0.242388	0.299738	0.668607	-0.279541	0.157972
ILMN_2352921	BPGM	mod1	-0.381515	0.722817	-0.702151	-0.13448	0.506689	0.283582	-0.598003	-0.249699	-0.144114	-0.0925114	-0.279828	-0.351398	-0.231484	-0.3552	-0.407725	-0.388278	0.115394	0.181998
ILMN_1657746	BPHL	mod0	0.0328178	0.110197	-0.195591	0.401435	0.0539074	-0.27796	0.0586622	-0.0184082	-0.317062	-0.0979161	-0.677567	0.337324	-0.138571	0.150073	-0.331009	-0.415052	0.245783	0.123797
ILMN_1688381	BPTF	mod0	0.36341	-0.104785	0.200075	0.079245	-0.521608	0.338062	0.280539	0.532744	-0.241657	-0.247968	0.0993471	-0.00108957	0.203514	0.406223	0.422204	0.205845	0.0427573	0.0252447
ILMN_1738027	BRCA1	mod0	-0.274355	0.0284675	-0.0175111	-0.38394	0.0931023	0.221757	-0.36414	-0.014637	0.36229	0.0932033	0.180313	-0.121118	0.102845	-0.261674	0.0569628	-0.0418594	0.000496492	-0.315826
ILMN_1730019	BRD1	mod0	0.4004	-0.0631639	0.171361	0.223333	-0.345817	0.149908	0.388087	0.269959	-0.424076	-0.353064	-0.00799882	-0.0225577	0.143183	0.425974	0.236641	0.501373	-0.240383	0.532011
ILMN_1785635	BRD3	mod0	0.25064	0.10514	0.0681146	-0.101382	-0.426713	0.597331	-0.0164855	0.652965	-0.255424	-0.421387	0.149909	-0.210634	-0.0212784	0.301081	0.512297	0.178953	-0.0406524	-0.155617
ILMN_1736981	BRD4	mod0	0.312703	-0.0219025	0.0985203	0.0738994	-0.232648	0.118678	0.161855	0.29818	-0.214814	-0.159685	-0.0897723	-0.0705444	-0.01921	0.290361	0.1746	0.0525719	-0.268486	0.11033
ILMN_1701711	BRD8	mod0	0.63611	0.164354	0.0549124	0.242081	-0.468353	0.577452	0.196373	0.621741	-0.479172	-0.520056	0.00336744	-0.136366	-0.122802	0.467778	0.354311	0.361397	-0.297385	0.246923
ILMN_2363489	BRE	mod0	0.140716	-0.490821	0.599295	-0.28647	-0.251561	-0.000840843	0.186722	0.265801	0.361282	-0.0499559	0.595618	-0.121021	-0.0363861	0.186983	0.422995	0.310167	-0.157962	-0.547375
ILMN_1778684	BRE	mod0	0.148914	-0.579152	0.652108	-0.320739	-0.303708	-0.0306584	0.189149	0.299378	0.466124	0.0899218	0.581596	0.0250736	0.126085	0.162067	0.472232	0.184221	-0.176634	-0.678056
ILMN_1665554	BRF2	mod8	-0.427626	0.15668	-0.135073	-0.667904	0.420607	0.184809	-0.548545	-0.279512	0.537057	0.350067	0.482523	-0.524913	-0.00236284	-0.561778	-0.0519679	0.0706495	0.014267	-0.142171
ILMN_1781580	BRI3	mod2	0.104948	-0.811608	0.770743	-0.238732	-0.27548	-0.381632	0.411322	-0.0318273	0.617529	0.422013	0.56889	0.197261	0.37634	0.102591	0.336756	0.430828	-0.0331935	-0.276668
ILMN_1800619	BRI3BP	mod0	0.24437	0.0864047	0.00553993	0.0679331	-0.0268442	0.14962	0.0368363	0.0327359	-0.00824071	-0.193733	0.0517626	-0.0175794	0.0363975	0.0903579	0.0437607	-0.0707842	-0.432348	-0.0132566
ILMN_1693410	BRI3BP	mod0	-0.0200314	0.243501	-0.254945	0.145715	0.108209	-0.00645326	-0.12889	0.0423482	-0.223194	-0.195904	-0.292946	-0.0438785	-0.201979	0.0893222	-0.129238	-0.358228	0.0473302	0.0884003
ILMN_2155172	BRIX1	mod2	0.135631	-0.671915	0.66288	-0.202486	-0.205907	-0.315812	0.331448	-0.138735	0.625648	0.566661	0.440866	0.1801	0.410506	0.03108	0.201957	0.317675	-0.0543975	-0.191208
ILMN_1679800	BRIX1	mod8	0.212399	-0.734274	0.710776	-0.0574843	-0.231816	-0.372337	0.425084	-0.141871	0.67086	0.506768	0.414239	0.328685	0.453451	0.100275	0.144176	0.293165	-0.17624	-0.221986
ILMN_2398432	BRMS1	mod2	0.346235	-0.730375	0.761997	-0.0789671	-0.441491	-0.168088	0.473425	0.282225	0.349638	0.200606	0.629032	0.168867	0.0714468	0.269841	0.51534	0.407751	-0.264478	-0.470921
ILMN_1719165	BRMS1	mod2	0.20312	-0.63921	0.648377	-0.0934524	-0.324884	-0.2575	0.468355	0.0748058	0.206664	0.206987	0.541744	0.215607	0.225817	0.127633	0.378948	0.489975	-0.194449	-0.242832
ILMN_2225511	BRMS1L	mod0	-0.0525235	-0.25361	0.150255	-0.00141167	0.0247814	-0.286626	0.0508317	-0.106472	0.228407	0.339395	-0.0216497	0.226133	0.188979	-0.0215888	-0.0880593	-0.237735	-0.0964409	-0.38993
ILMN_1666967	BRP44L	mod1	-0.371026	0.680797	-0.770629	-0.036532	0.693356	-0.0621292	-0.571519	-0.375191	-0.0975562	0.000664513	-0.459707	-0.334391	-0.467421	-0.406426	-0.57941	-0.568642	0.124101	0.34309
ILMN_2226324	BRP44L	mod1	-0.404412	0.816055	-0.866648	-0.0181745	0.703037	0.0216868	-0.619941	-0.364682	-0.26728	-0.131244	-0.529746	-0.280543	-0.423044	-0.455867	-0.584106	-0.577783	0.222056	0.345241
ILMN_1708496	BRSK2	mod1	-0.463732	0.804207	-0.777553	-0.2227	0.646368	0.22462	-0.63818	-0.409911	-0.291234	-0.179984	-0.216161	-0.42783	-0.301384	-0.594268	-0.40841	-0.0964851	0.140599	0.448365
ILMN_1801866	BRWD1	mod0	0.0317977	-0.159532	0.322006	-0.319198	-0.0596069	0.0691168	0.0691525	0.118309	0.038009	-0.101262	0.380528	-0.297789	-0.168828	0.00975811	0.316478	0.416948	0.0411735	-0.0880531
ILMN_1662896	BRWD2	mod0	0.656129	-0.0134366	0.16523	0.336037	-0.293166	0.146097	0.373848	0.333741	-0.347586	-0.332675	-0.0893554	0.0956484	-0.032754	0.448859	0.13012	0.269869	-0.431489	0.215635
ILMN_1778374	BSG	mod0	-0.364477	0.156157	-0.119756	-0.381827	0.402406	-0.0870022	-0.233829	-0.240033	0.0198887	-0.0664389	0.274333	-0.255618	-0.129318	-0.372024	-0.0454664	0.17484	0.211419	0.0313583
ILMN_1723480	BST2	mod12	-0.344224	-0.342843	0.250362	-0.193659	0.0151168	-0.240398	0.0717875	-0.261233	0.421179	0.378675	0.116212	0.266302	0.661048	-0.130009	-0.0387621	0.0527866	0.321243	-0.0287459
ILMN_1676842	BTAF1	mod2	0.59918	-0.401214	0.528187	0.128924	-0.835061	0.373979	0.509796	0.753002	-0.249962	-0.249568	0.294381	-0.00530077	0.112174	0.668843	0.754861	0.387603	-0.280434	-0.0682211
ILMN_2411264	BTBD1	mod1	-0.173014	0.859734	-0.748382	-0.160236	0.409115	0.462138	-0.600321	-0.0530997	-0.462936	-0.339748	-0.291486	-0.557773	-0.42891	-0.328317	-0.219578	-0.101474	0.0575993	0.422205
ILMN_1691927	BTBD1	mod1	0.354211	0.599063	-0.329184	0.0276426	0.0448192	0.546098	-0.15165	0.230907	-0.621795	-0.629906	-0.0739259	-0.441486	-0.3819	0.0315383	0.0828317	0.383689	-0.306223	0.450445
ILMN_1732885	BTBD12	mod0	0.228599	0.258935	-0.0617051	-0.135301	-0.268636	0.615406	-0.160314	0.618226	-0.335719	-0.473786	0.141482	-0.317264	-0.239966	0.213995	0.446537	0.0618937	-0.040096	-0.114407
ILMN_1707481	BTBD15	mod0	-0.217624	0.268252	-0.125518	-0.433201	0.0890538	0.536539	-0.452397	0.0242487	0.201674	0.0137199	0.328505	-0.430948	0.0212821	-0.255877	0.138024	0.0824147	-0.017976	-0.194254
ILMN_1744725	BTBD6	mod1	-0.524519	0.849179	-0.870165	-0.096188	0.554005	0.301245	-0.664319	-0.244806	-0.352084	-0.213151	-0.351089	-0.36787	-0.302112	-0.431451	-0.408599	-0.391961	0.280848	0.298821
ILMN_1687743	BTBD7	mod2	0.611986	-0.3203	0.518776	0.0793454	-0.683213	0.37168	0.504185	0.608085	-0.248339	-0.386437	0.320094	0.0393704	0.241021	0.545074	0.710078	0.531469	-0.468946	0.0689889
ILMN_1796773	BTBD8	mod4	-0.437569	0.515366	-0.622406	-0.0610505	0.732046	-0.304288	-0.431671	-0.492952	-0.153949	0.0119879	-0.402956	-0.199282	-0.420424	-0.47798	-0.605594	-0.323768	0.296058	0.312502
ILMN_1775743	BTG1	mod2	0.473041	-0.728371	0.621465	0.358225	-0.673603	-0.283211	0.744217	0.36615	-0.0311618	0.133201	0.0270265	0.400431	0.216343	0.632556	0.424185	0.200783	-0.216957	-0.0951901
ILMN_1770085	BTG2	mod0	0.0268998	0.0525202	-0.0751963	0.143763	-0.133861	0.114252	0.128324	0.0216663	-0.22302	-0.0320318	-0.0672456	-0.0688719	-0.154859	0.0485218	0.0450935	0.236977	0.186111	0.211773
ILMN_1707339	BTG3	mod3	0.140052	-0.178306	-0.0473846	0.574849	-0.0823375	-0.462965	0.455535	-0.121905	-0.242091	0.034748	-0.359983	0.334277	-0.0915551	0.259198	-0.215778	-0.0773974	0.0401242	0.415406
ILMN_1662026	BTK	mod3	0.330501	-0.0087557	0.0171684	0.538325	-0.239475	-0.0713267	0.381571	0.0716523	-0.327201	-0.307654	-0.245378	0.658564	0.495915	0.266092	-0.0917273	-0.00982169	-0.227713	0.257392
ILMN_1802708	BTN3A1	mod5	0.237525	0.0996271	0.0592753	0.0248629	-0.269412	0.500555	-0.0582134	0.429122	-0.0491603	-0.381723	0.0821736	0.0187908	0.344689	0.257897	0.18792	-0.00916104	-0.316292	-0.179122
ILMN_1700067	BTN3A2	mod0	-0.0809492	-0.16241	0.154392	-0.211114	-0.105762	0.100669	-0.143156	0.0687558	0.32127	0.219125	0.0829817	0.226896	0.558537	-0.0631408	0.0887529	-0.114756	-0.00727924	-0.375822
ILMN_1676528	BTN3A2	mod0	0.0687453	-0.0135796	0.0661085	-0.011391	-0.161185	0.217049	0.0276134	0.196468	0.00717797	-0.109228	0.0166746	0.177688	0.564153	0.151379	0.0707808	0.0301759	-0.114691	0.0539118
ILMN_2373831	BTN3A3	mod12	0.266899	-0.213406	0.282894	0.209242	-0.38901	0.120119	0.376497	0.149526	-0.0652577	-0.124027	0.13041	0.383007	0.63459	0.291719	0.165164	0.322546	-0.0633951	0.1619
ILMN_1815718	BTRC	mod0	0.422696	0.213921	0.00092734	-0.144178	-0.0664114	0.348134	-0.0537698	0.337062	-0.215371	-0.382674	0.149386	-0.396923	-0.228161	0.14921	0.215723	0.234732	-0.378496	0.206983
ILMN_1778764	BUB3	mod8	-0.225959	-0.23211	0.162124	-0.256148	0.189849	-0.302823	-0.0942965	-0.27987	0.512975	0.42381	0.0929177	0.0344028	0.109851	-0.228001	-0.0933052	-0.155776	0.230451	-0.121448
ILMN_2386100	BUB3	mod9	-0.4279	-0.423167	0.273725	-0.259873	0.169143	-0.504038	0.00815653	-0.49159	0.571444	0.67684	0.191688	0.26085	0.227158	-0.356673	-0.107964	-0.039572	0.418084	-0.389777
ILMN_1710697	BUD31	mod0	-0.322561	-0.0215139	-0.25102	0.173869	0.396822	-0.479451	-0.191833	-0.519016	0.461761	0.564852	-0.348921	0.277926	-0.0646942	-0.299559	-0.588355	-0.699191	0.087517	-0.252914
ILMN_1702107	BVES	mod0	0.624348	-0.134602	0.183159	0.45765	-0.348339	-0.0920365	0.44617	0.362605	-0.31878	-0.278888	-0.324484	0.344358	-0.045863	0.475673	0.0835635	-0.02262	-0.208488	0.13222
ILMN_1689237	BVES	mod1	-0.190621	0.536452	-0.323865	-0.406176	0.308433	0.440593	-0.474972	0.0303027	-0.249457	-0.382813	0.208018	-0.384522	-0.210145	-0.375898	0.0744721	0.19332	0.00893442	-0.024442
ILMN_1682792	BYSL	mod2	0.153825	-0.767137	0.854989	-0.33628	-0.412522	-0.091588	0.36559	0.152165	0.559302	0.280863	0.749395	0.126193	0.386149	0.126543	0.522043	0.543783	-0.0577395	-0.501018
ILMN_2111229	BZRAP1	mod0	0.168352	0.379832	-0.191654	-0.174993	-0.000586717	0.537207	-0.23848	0.308499	-0.244282	-0.439823	0.140157	-0.348612	-0.0252081	0.0544959	0.234603	0.113288	-0.43317	0.1685
ILMN_1676548	BZW2	mod1	-0.234041	0.858698	-0.793805	-0.143307	0.507091	0.407859	-0.660471	-0.194349	-0.234397	-0.152014	-0.301623	-0.4473	-0.315563	-0.429147	-0.384703	-0.28065	0.0887906	0.368188
ILMN_1767556	C10ORF10	mod2	0.381548	-0.543814	0.51949	0.100763	-0.538015	-0.00862609	0.451756	0.425597	0.162224	-0.00644338	0.219208	0.122858	0.143874	0.494539	0.485149	0.0979912	-0.356347	-0.257948
ILMN_1738955	C10ORF104	mod0	-0.120981	0.206822	-0.199813	-0.239927	-0.0506065	0.41488	-0.361243	0.198217	0.0857771	0.129368	-0.0691082	-0.226965	0.156489	-0.0772851	0.0813514	-0.212287	-0.00618662	-0.0847637
ILMN_1799204	C10ORF110	mod0	-0.27271	0.442046	-0.465834	-0.0552366	0.54436	-0.0131283	-0.488881	-0.284874	0.121263	0.058256	-0.317663	-0.177831	-0.173298	-0.319302	-0.522725	-0.491698	0.0756368	0.0319603
ILMN_1680110	C10ORF116	mod0	0.436227	-0.397772	0.227269	0.589574	-0.463944	-0.2628	0.656704	0.232424	-0.182467	0.00125041	-0.260046	0.239314	0.0134135	0.637903	0.125017	-0.0507554	-0.207857	0.304751
ILMN_1734010	C10ORF118	mod0	0.597485	-0.220397	0.322706	0.157134	-0.394267	0.144113	0.308023	0.307171	-0.000605482	-0.0332769	0.17129	0.190782	0.3163	0.343693	0.280903	0.153265	-0.676835	-0.0506752
ILMN_1665508	C10ORF12	mod0	-0.35487	0.242361	-0.282191	-0.211524	0.194755	0.0636282	-0.32076	-0.086679	-0.0626279	0.0326502	-0.014242	-0.301321	-0.434149	-0.311884	-0.0288667	-0.103979	0.454907	-0.13269
ILMN_1674046	C10ORF128	mod0	-0.304068	0.124805	-0.202671	0.0245729	0.104331	-0.0964151	-0.0665377	-0.205001	-0.0201348	0.0891091	-0.182183	-0.0917591	0.0752453	-0.0832201	-0.236428	0.00215293	0.589085	0.336088
ILMN_1701243	C10ORF2	mod10	0.117315	-0.452233	0.563481	-0.432218	-0.221657	0.0526311	0.122522	0.175398	0.369332	0.170744	0.729749	-0.117514	0.0292398	-0.0712936	0.474464	0.56902	-0.069193	-0.462567
ILMN_1658830	C10ORF26	mod0	0.372221	0.22475	-0.0500545	0.133287	-0.321342	0.46756	0.155418	0.32943	-0.533411	-0.506123	-0.00149693	-0.165142	-0.0869824	0.25095	0.312905	0.439892	-0.186148	0.302702
ILMN_2158594	C10ORF28	mod16	-0.711439	0.0142092	-0.141833	-0.36393	0.230595	-0.127731	-0.342739	-0.260344	0.210473	0.343927	-0.0027901	-0.119778	0.0424621	-0.370406	-0.134736	-0.120031	0.899315	-0.163185
ILMN_1772706	C10ORF32	mod4	-0.491547	0.230784	-0.325277	-0.272265	0.59366	-0.118155	-0.46868	-0.559784	0.438535	0.367017	0.0240443	-0.124467	0.114902	-0.555978	-0.535728	-0.222847	0.0374982	-0.056177
ILMN_2151056	C10ORF32	mod4	-0.377614	0.353777	-0.367989	-0.253119	0.665015	-0.0626439	-0.520369	-0.50834	0.354466	0.229247	-0.0513585	-0.0290142	0.1878	-0.59293	-0.57617	-0.260193	-0.0735107	-0.0323089
ILMN_1684497	C10ORF33	mod0	-0.116703	-0.194047	0.112175	0.0372893	-0.121571	-0.110848	0.0464934	0.088985	0.108145	0.126734	-0.0263429	0.193121	0.204813	0.0649443	-0.0337796	-0.0452708	0.3095	-0.130136
ILMN_1753490	C10ORF39	mod0	0.361812	0.115808	0.0518097	-0.0397375	-0.27307	0.409269	0.0609064	0.417456	-0.348455	-0.367194	0.171339	-0.223415	-0.215536	0.148593	0.388949	0.363057	-0.162889	0.122694
ILMN_3254163	C10ORF50	mod0	-0.0203994	0.289633	-0.199692	-0.152742	0.25102	0.154391	-0.286682	0.0643511	-0.0632534	-0.252304	0.0439536	-0.183943	-0.23975	-0.146468	-0.0146459	-0.18262	-0.203419	-0.0941144
ILMN_1759157	C10ORF51	mod0	-0.173206	0.342671	-0.241051	-0.251287	0.321585	0.157441	-0.382509	0.0230364	-0.0548413	-0.242819	0.029895	-0.250304	-0.284768	-0.223454	-0.0447026	-0.19012	0.0104519	-0.109612
ILMN_1754538	C10ORF58	mod0	-0.302765	0.471194	-0.557527	-0.00588042	0.45401	0.0843353	-0.433603	-0.265426	0.093266	-0.0115726	-0.313328	-0.213966	-0.164821	-0.275359	-0.444815	-0.478305	-0.0816232	0.125125
ILMN_1718520	C10ORF59	mod1	-0.543536	0.67706	-0.788546	-0.0176618	0.642231	-0.0708487	-0.508749	-0.409873	-0.292448	-0.0589305	-0.369168	-0.256956	-0.534438	-0.494595	-0.506517	-0.38554	0.417082	0.263635
ILMN_1765232	C10ORF59	mod1	-0.289798	0.635494	-0.6744	0.114206	0.488472	0.00933963	-0.326682	-0.330445	-0.368713	-0.203793	-0.349938	-0.216395	-0.384398	-0.316336	-0.474291	-0.189899	0.133356	0.466824
ILMN_1710207	C10ORF6	mod7	0.403313	-0.176696	0.393216	-0.139068	-0.687565	0.598188	0.173487	0.837214	-0.245204	-0.420345	0.275307	-0.141784	0.144645	0.517348	0.743627	0.370506	-0.0844068	-0.213524
ILMN_1664488	C10ORF64	mod0	0.251803	0.147211	-0.153505	0.340494	-0.162831	0.101159	0.0987645	0.177167	-0.356473	-0.239475	-0.247751	0.150375	-0.176492	0.19972	0.0411002	-0.155001	-0.24937	-0.0981954
ILMN_1720755	C10ORF71	mod1	-0.347623	0.736111	-0.680424	-0.21326	0.240465	0.591401	-0.672696	0.0831992	-0.223485	-0.226554	-0.196857	-0.449296	-0.185108	-0.287467	-0.106091	-0.343287	0.259019	0.0784915
ILMN_1742473	C10ORF72	mod0	0.436803	-0.293076	0.247592	0.486858	-0.266001	-0.314643	0.521147	0.131584	-0.112231	-0.0761052	-0.205459	0.268121	-0.00884625	0.501446	-0.0558093	-0.0766833	-0.318692	0.100367
ILMN_1738047	C10ORF73	mod0	0.0341348	-0.330447	0.239288	-0.00283395	-0.116044	-0.206156	0.221887	-0.173663	0.239309	0.338526	0.0684699	0.134445	0.251018	-0.00471368	0.0364369	0.206381	-0.0182316	0.118028
ILMN_1792110	C10ORF76	mod1	-0.36658	0.741633	-0.761071	-0.0940446	0.585556	0.106576	-0.547125	-0.239958	-0.386987	-0.216824	-0.29508	-0.376324	-0.561558	-0.445498	-0.419311	-0.256166	0.277796	0.309288
ILMN_1671905	C10ORF78	mod0	-0.00601288	-0.141649	0.0911174	-0.0723159	0.0233498	-0.0579843	-0.119824	0.0519431	0.409443	0.168949	-0.0988728	0.00423795	0.0617827	0.0916151	-0.0528655	-0.373523	-0.101553	-0.320651
ILMN_2101719	C10ORF84	mod0	-0.0313986	0.0367446	0.0508798	-0.409102	0.110888	0.255589	-0.256328	-0.135342	0.322291	0.220159	0.500463	-0.109204	0.211525	-0.417084	0.125267	0.260268	-0.347243	-0.213383
ILMN_1775423	C10ORF88	mod9	-0.575404	0.0834031	-0.124867	-0.524389	0.508598	-0.195374	-0.507474	-0.571182	0.481959	0.651334	0.146352	-0.18755	-0.000772708	-0.701923	-0.350169	-0.0169677	0.469437	-0.210434
ILMN_1692568	C10ORF92	mod4	-0.432338	0.699776	-0.600501	-0.491168	0.503	0.488876	-0.763537	-0.112612	-0.0341494	-0.167652	0.0414214	-0.716515	-0.329043	-0.468431	-0.125532	-0.148613	0.0807046	0.0438649
ILMN_2128967	C11ORF1	mod0	-0.0991721	-0.563563	0.493408	-0.0627737	-0.1465	-0.280496	0.150745	-0.0426598	0.595224	0.327272	0.12214	0.365787	0.51457	0.146781	0.0155105	-0.212479	-0.0663474	-0.531426
ILMN_1788356	C11ORF17	mod0	0.0311772	-0.143458	0.236724	-0.345123	-0.293817	0.297452	-0.0536014	0.391918	-0.0269248	-0.043423	0.333991	-0.256291	-0.141052	0.0869242	0.468313	0.196486	-0.00959812	-0.478447
ILMN_1752988	C11ORF17	mod0	-0.0658869	-0.255906	0.193557	-0.0918871	-0.0872753	-0.09585	-0.01317	0.0770819	0.30836	0.151781	0.0844517	0.0313564	0.00187004	0.155333	0.0706545	-0.208366	-0.0861084	-0.474266
ILMN_1808163	C11ORF24	mod0	-0.0281483	0.337677	-0.302411	0.064149	0.375497	-0.0879298	-0.191111	-0.32623	-0.00462187	-0.0641139	-0.18359	0.0642414	-0.0314295	-0.272165	-0.357856	-0.22693	-0.0418203	0.238378
ILMN_1739345	C11ORF48	mod0	-0.0135794	-0.591402	0.493787	-0.163734	-0.103228	-0.310841	0.128793	-0.0390597	0.709449	0.436859	0.345114	0.136794	0.109346	0.043044	0.103888	-0.13351	-0.0584998	-0.615046
ILMN_1726104	C11ORF51	mod0	-0.493026	0.138359	-0.255213	-0.0844727	0.394093	-0.143626	-0.36656	-0.282524	0.294554	0.0814262	-0.184495	0.0316973	0.0358093	-0.253818	-0.416802	-0.439734	0.19766	-0.274734
ILMN_2050790	C11ORF52	mod2	0.2643	-0.518406	0.575109	-0.155378	-0.308774	-0.0537239	0.268866	0.0814311	0.345222	0.320687	0.458547	0.26047	0.256903	0.0330149	0.357819	0.372993	-0.249127	-0.398083
ILMN_2213297	C11ORF54	mod0	-0.0353076	0.265755	-0.208688	-0.243568	0.0298998	0.344841	-0.296016	0.283967	-0.114662	-0.103477	0.013743	-0.521746	-0.293299	-0.00354886	0.167133	-0.0710773	-0.015153	-0.00466966
ILMN_1664738	C11ORF54	mod0	-0.148755	0.167833	-0.0730859	-0.458305	0.0397686	0.429241	-0.420131	0.214827	0.129757	-0.0119185	0.190654	-0.447284	-0.106536	-0.158295	0.18921	0.0518658	-0.0225813	-0.319302
ILMN_3249949	C11ORF58	mod0	0.433579	0.262968	-0.0309931	-0.0946286	-0.036606	0.466602	-0.0853868	0.177224	-0.124063	-0.226914	0.143222	-0.305308	0.0395915	0.0359079	0.0959575	0.383163	-0.552866	0.291534
ILMN_3250798	C11ORF58	mod0	-0.198029	-0.382662	0.448883	-0.57651	-0.0209085	0.000114137	-0.0286259	-0.0398805	0.524274	0.390485	0.670407	-0.22814	0.261754	-0.206034	0.307453	0.395286	0.045946	-0.229592
ILMN_1779163	C11ORF67	mod1	-0.484477	0.909429	-0.886984	-0.115698	0.640393	0.304148	-0.72243	-0.296203	-0.280383	-0.255219	-0.379986	-0.418164	-0.353066	-0.486785	-0.495266	-0.374816	0.278459	0.353119
ILMN_2049693	C11ORF71	mod0	-0.166609	0.119162	0.0571921	-0.310644	0.104561	0.275728	-0.298657	-0.00575166	0.148663	-0.0668916	0.232773	-0.0625612	0.165666	-0.21464	0.0768043	0.00654073	0.0500237	-0.36912
ILMN_1781419	C11ORF73	mod4	-0.809354	0.373798	-0.548873	-0.444168	0.833526	-0.230872	-0.707114	-0.688795	0.454622	0.490268	-0.0875673	-0.382849	-0.293	-0.761876	-0.599283	-0.437511	0.386468	-0.083689
ILMN_1656463	C11ORF73	mod4	-0.810777	0.227812	-0.414488	-0.416121	0.745457	-0.363684	-0.618984	-0.79042	0.512923	0.711587	-0.140128	-0.110851	-0.0712929	-0.815164	-0.594672	-0.451514	0.501544	-0.108485
ILMN_1659017	C11ORF74	mod4	-0.541408	0.405948	-0.469981	-0.276964	0.840475	-0.220108	-0.61862	-0.757236	0.397492	0.399317	-0.127654	-0.128499	-0.149894	-0.767834	-0.705233	-0.328583	0.112543	-0.00432601
ILMN_1798270	C11ORF75	mod0	0.279466	-0.353689	0.432053	0.205148	-0.461317	0.0241642	0.434303	0.22158	-0.0698732	-0.0617006	0.107326	0.332203	0.22325	0.335726	0.33598	0.209946	-0.0398177	-0.161091
ILMN_3240370	C11ORF83	mod0	-0.517036	-0.230262	0.0726073	-0.31134	0.445403	-0.426931	-0.256716	-0.537563	0.739266	0.60522	0.099199	-0.00122634	0.0266672	-0.43546	-0.360083	-0.253561	0.139457	-0.447843
ILMN_1795564	C11ORF84	mod0	0.119104	0.371282	-0.313041	0.0728211	0.0663364	0.266522	-0.135224	0.164304	-0.395141	-0.256734	-0.139661	-0.198111	-0.298018	0.0655839	0.0493919	-0.224124	-0.25051	0.105302
ILMN_1777765	C12ORF10	mod2	0.184174	-0.489976	0.603874	-0.401749	-0.397935	0.197733	0.21871	0.387121	0.304991	0.0557727	0.736551	-0.333315	-0.0498904	0.232583	0.694975	0.50835	-0.177762	-0.329906
ILMN_2196335	C12ORF11	mod0	-0.106579	-0.0286044	0.0553213	-0.0837688	-0.049263	-0.0172817	0.0692577	-0.0743145	-0.155518	0.0798228	0.0818746	-0.096584	-0.0260453	-0.0441267	0.120556	0.328642	0.369121	0.252432
ILMN_2196337	C12ORF11	mod0	0.165545	-0.149222	0.245121	0.00174172	0.0682034	-0.191227	0.171564	-0.173784	0.0603765	0.0488538	0.147252	-0.0111216	-0.255571	-0.078541	-0.020391	0.394	-0.0140851	0.0632741
ILMN_1804611	C12ORF23	mod0	0.320734	-0.252485	0.328574	0.289424	-0.254858	-0.1524	0.428627	0.0423434	-0.156565	-0.0782768	-0.01252	0.353308	0.246182	0.243788	0.0309186	0.297776	0.0273122	0.142862
ILMN_2180371	C12ORF24	mod0	0.220553	-0.548981	0.435178	0.325488	-0.158701	-0.529185	0.381932	-0.0659038	0.3132	0.318104	-0.0781146	0.567189	0.148021	0.208672	-0.135445	-0.229659	-0.191398	-0.44513
ILMN_1745497	C12ORF26	mod0	-0.215889	-0.133925	0.165291	-0.361437	-0.0723556	0.226937	-0.170883	0.0406651	0.322359	0.232927	0.33579	-0.112349	0.393197	-0.127115	0.209541	0.0326534	-0.0921591	-0.33813
ILMN_1792671	C12ORF29	mod0	0.127006	-0.520106	0.474205	-0.0702239	0.0327922	-0.461218	0.268761	-0.394489	0.593791	0.584295	0.242686	0.325424	0.327324	-0.171477	-0.105665	0.242535	-0.139481	-0.0828341
ILMN_1788810	C12ORF30	mod0	0.585691	-0.117188	0.392531	-0.143424	-0.469876	0.445829	0.191469	0.472478	-0.177222	-0.255519	0.311748	-0.125896	0.101119	0.234838	0.535899	0.654691	-0.316039	0.0395752
ILMN_2122176	C12ORF31	mod4	-0.264824	0.134077	-0.231053	-0.110553	0.545869	-0.278477	-0.329205	-0.558415	0.47501	0.468402	-0.125162	0.0535714	0.057401	-0.481805	-0.562867	-0.324772	-0.0373835	-0.0736763
ILMN_2105923	C12ORF32	mod0	0.226092	-0.312018	0.391775	-0.0315397	-0.372592	0.129233	0.154694	0.385816	0.0417524	0.0114236	0.15086	0.122474	0.17737	0.266212	0.331927	0.121562	-0.217847	-0.334249
ILMN_1726289	C12ORF35	mod0	0.453113	0.0415627	0.0997895	0.0342973	-0.12658	0.201749	0.0724836	0.215015	-0.0654485	-0.0868528	0.0189601	0.143301	0.284268	0.104903	0.0960362	0.172474	-0.467119	0.174236
ILMN_1763311	C12ORF39	mod1	-0.333086	0.50229	-0.592113	0.118161	0.400367	0.0325277	-0.482747	-0.223088	0.0181957	0.0229902	-0.533244	0.0232874	-0.168912	-0.23312	-0.538921	-0.726596	0.238841	-0.0473196
ILMN_1713189	C12ORF41	mod0	0.0485227	-0.0472414	0.176619	-0.294715	0.0630182	0.144205	-0.0561426	-0.0814833	0.248217	0.00538372	0.47076	-0.0797664	0.242303	-0.195881	0.165157	0.234004	-0.299914	-0.1064
ILMN_1737818	C12ORF43	mod0	-0.0867195	-0.194847	0.0872463	0.0492122	0.0903579	-0.243756	0.0199369	-0.228662	0.377288	0.427807	-0.0445377	0.184407	0.11252	-0.140476	-0.192601	-0.274334	-0.0144853	-0.293803
ILMN_2169856	C12ORF43	mod0	0.192779	0.0724537	-0.0808795	0.124734	-0.0474947	0.060154	0.0344649	-0.0972285	0.0310979	0.14604	-0.168316	0.204262	0.299442	-0.00273169	-0.14247	-0.048378	-0.207987	0.141181
ILMN_1728435	C12ORF45	mod8	-0.181512	-0.527498	0.387177	-0.167983	0.0688862	-0.420485	0.0632689	-0.291061	0.781214	0.575531	0.315759	0.244753	0.233569	-0.184754	-0.0884792	-0.0913757	0.00107879	-0.473225
ILMN_1791792	C12ORF5	mod4	-0.348445	0.129433	-0.266392	-0.067834	0.657639	-0.489039	-0.207608	-0.689951	0.303199	0.332001	-0.0307635	0.0589248	-0.0442016	-0.531516	-0.554561	-0.23856	-0.0648502	0.101497
ILMN_3244516	C12ORF51	mod7	0.624656	-0.188396	0.38231	0.144576	-0.711509	0.46944	0.377469	0.875822	-0.426507	-0.583593	0.18848	-0.0859958	-0.0909704	0.675126	0.693438	0.303325	-0.302233	-0.0958404
ILMN_1667857	C12ORF52	mod1	-0.213364	0.825068	-0.712401	-0.0318799	0.429892	0.370304	-0.601528	-0.0576267	-0.41808	-0.429953	-0.398778	-0.321162	-0.418841	-0.324392	-0.309073	-0.331492	0.118578	0.219234
ILMN_1812191	C12ORF57	mod0	-0.319403	0.314757	-0.561158	0.290399	0.491898	-0.342687	-0.314936	-0.409307	0.0524736	0.218383	-0.647539	0.163075	-0.170431	-0.216375	-0.692479	-0.818322	0.00698471	0.0331488
ILMN_1804656	C12ORF62	mod4	-0.45722	0.285945	-0.372328	-0.221942	0.600292	-0.0934983	-0.577537	-0.555825	0.503733	0.468203	-0.162107	0.0437226	0.0774675	-0.623409	-0.583111	-0.471984	0.0787008	-0.21802
ILMN_3245006	C12ORF68	mod0	-0.267054	0.0138658	-0.0137947	-0.0806788	-0.0364856	0.00954369	-0.0164822	-0.0220261	-0.00648079	-0.0129565	0.0248961	-0.0633707	0.0646745	-0.00560483	0.00430673	0.0601759	0.511461	0.0347982
ILMN_2152429	C12ORF76	mod0	0.354974	-0.155967	0.349924	-0.081986	-0.436329	0.374643	0.173689	0.557584	-0.191974	-0.406119	0.314985	-0.108641	-0.0364161	0.344366	0.493754	0.52286	-0.0773032	-0.0572966
ILMN_1753265	C12ORF76	mod0	-0.175545	0.0850331	-0.040494	-0.0275819	-0.139306	0.13762	-0.00241071	0.15199	-0.265656	-0.199674	-0.0604019	-0.102625	0.00715365	0.103379	0.0987829	0.225293	0.589056	0.193619
ILMN_1658494	C13ORF15	mod0	-0.27974	0.288905	-0.389762	0.206675	0.280016	-0.216686	-0.0597186	-0.290628	-0.283367	-0.0940812	-0.439234	0.10556	-0.0734936	-0.160503	-0.369091	-0.14083	0.449144	0.581508
ILMN_1795128	C13ORF23	mod5	0.544534	0.348221	-0.0708299	0.0591738	-0.261641	0.593747	-0.0105551	0.589668	-0.471274	-0.617285	0.00523732	-0.256207	-0.175304	0.302449	0.3037	0.162435	-0.317285	0.111421
ILMN_1682774	C13ORF27	mod4	-0.551924	0.212405	-0.344784	-0.364864	0.700226	-0.312333	-0.520216	-0.670341	0.434747	0.577465	0.0774844	-0.214162	-0.196429	-0.695568	-0.471983	-0.234777	0.228254	0.0454348
ILMN_3181474	C13ORF29	mod0	-0.481986	0.163799	-0.2004	-0.297189	0.405382	-0.00564191	-0.503361	-0.429631	0.485305	0.432735	0.118144	-0.0731477	0.120883	-0.515591	-0.338036	-0.336063	0.136366	-0.35331
ILMN_1696048	C13ORF33	mod3	0.213811	0.136712	-0.260397	0.771998	0.0867408	-0.331705	0.31075	-0.247929	-0.318253	-0.242194	-0.582185	0.559172	0.0741222	0.180336	-0.496571	-0.27403	-0.230213	0.470519
ILMN_3243945	C13ORF37	mod0	-0.00636222	0.164358	-0.12214	-0.13598	0.360638	-0.102481	-0.136179	-0.380121	0.0318606	0.215171	0.119112	-0.0727407	-0.111636	-0.439924	-0.250207	0.338329	-0.113212	0.238541
ILMN_1700276	C14ORF100	mod0	-0.175603	-0.0775437	-0.0478723	0.0263269	0.292047	-0.368313	-0.122294	-0.409414	0.428424	0.521687	-0.219795	0.115799	0.0575506	-0.217165	-0.442813	-0.352722	0.0177677	-0.0819852
ILMN_1740165	C14ORF102	mod0	-0.122545	-0.051836	0.0650632	-0.331017	-0.128998	0.349536	-0.286375	0.352611	0.333863	0.0533449	0.25235	-0.320429	0.0016714	0.0810724	0.279404	-0.296284	-0.111614	-0.58166
ILMN_1769757	C14ORF104	mod0	-0.353826	0.12819	-0.177888	-0.227197	0.343891	-0.183537	-0.210836	-0.363978	0.064875	0.22414	0.0930095	-0.0903403	-0.116215	-0.449623	-0.200493	0.168789	0.354591	0.0812637
ILMN_1666208	C14ORF106	mod3	0.252499	0.141774	-0.179772	0.642967	-0.231917	0.0213848	0.277201	0.178028	-0.471002	-0.374224	-0.596054	0.424506	0.20723	0.428686	-0.119	-0.326861	-0.107736	0.29606
ILMN_3269775	C14ORF109	mod4	-0.433573	0.34181	-0.418485	-0.187129	0.70015	-0.334028	-0.42448	-0.632953	0.165635	0.28049	-0.0769466	-0.101297	-0.194094	-0.619299	-0.575661	-0.200107	0.226492	0.20701
ILMN_3193306	C14ORF109	mod4	-0.555267	0.404151	-0.527632	-0.15386	0.812355	-0.397435	-0.443058	-0.716417	0.119176	0.228758	-0.159699	-0.0779018	-0.216052	-0.705815	-0.649251	-0.24946	0.328127	0.29907
ILMN_1706305	C14ORF112	mod4	-0.63525	0.254587	-0.413403	-0.26931	0.82166	-0.369965	-0.534107	-0.821038	0.508131	0.529834	-0.110939	-0.0634992	0.00948471	-0.721831	-0.722276	-0.338485	0.120254	-0.00125647
ILMN_1699091	C14ORF118	mod0	0.397336	-0.0394108	0.0972442	0.117565	0.00492672	-0.0428487	0.13227	0.0314915	-0.000722415	-0.049002	-0.0118418	0.0489043	0.0238215	0.0569159	-0.0325066	0.125465	-0.470725	0.213522
ILMN_1771629	C14ORF124	mod0	0.439594	0.158739	0.106462	-0.0928966	-0.257567	0.528685	0.0230205	0.440551	-0.245789	-0.457558	0.213222	-0.283271	-0.163954	0.26673	0.390274	0.295283	-0.30669	-0.0459832
ILMN_1712748	C14ORF129	mod0	-0.299198	0.309336	-0.3104	-0.0267281	0.246978	0.0814646	-0.330257	-0.0811596	-0.0195216	-0.110438	-0.272293	-0.0403602	0.0473477	-0.118694	-0.209531	-0.359003	0.243454	0.168522
ILMN_2181883	C14ORF129	mod0	-0.242681	0.318968	-0.355538	0.0829963	0.455774	-0.1674	-0.21645	-0.420533	-0.0685336	0.10261	-0.303872	0.033834	-0.0690583	-0.351316	-0.499515	-0.121316	0.104444	0.281306
ILMN_2186858	C14ORF131	mod5	-0.237273	0.660859	-0.488516	-0.371931	0.114807	0.744231	-0.54477	0.235731	-0.369883	-0.377001	0.0741798	-0.684465	-0.304018	-0.190004	0.182502	0.112403	0.186235	0.172929
ILMN_1713744	C14ORF132	mod3	0.348558	-0.171614	-0.013577	0.755871	-0.234986	-0.363777	0.431956	0.0701078	-0.222111	-0.0207223	-0.559029	0.53439	0.0423171	0.442915	-0.27055	-0.352131	-0.166304	0.138605
ILMN_1734440	C14ORF133	mod0	0.240894	-0.196314	0.366423	-0.125258	-0.366884	0.337361	0.132652	0.437879	0.00856678	-0.205346	0.290302	0.101167	0.217803	0.187597	0.418276	0.400656	0.00276635	-0.217627
ILMN_2111918	C14ORF135	mod12	0.481896	-0.567328	0.625504	0.174219	-0.54159	-0.0840189	0.533943	0.2574	0.110725	0.0736253	0.13798	0.509096	0.588512	0.414538	0.328971	0.302925	-0.200712	-0.0835087
ILMN_1781102	C14ORF138	mod0	0.00199374	0.0285955	0.0785194	-0.0477137	-0.0285408	0.120523	-0.0252403	0.0130622	-0.0214593	-0.223877	0.163405	-0.137984	-0.120849	0.00964056	0.0627473	0.307957	0.211521	-0.0338567
ILMN_2394193	C14ORF138	mod0	-0.38515	0.277825	-0.242559	-0.275836	0.292917	0.100616	-0.367396	-0.241662	0.0834994	0.0821216	0.119143	-0.274474	-0.174479	-0.391973	-0.122264	-0.0576532	0.467772	-0.0524799
ILMN_1684357	C14ORF139	mod3	-0.140678	0.105816	-0.284764	0.529821	-0.0396946	-0.173913	0.210349	-0.126509	-0.357938	-0.111781	-0.544413	0.295527	0.133509	0.213378	-0.312237	-0.190755	0.347321	0.406283
ILMN_1685781	C14ORF142	mod4	-0.61717	0.278957	-0.337479	-0.387622	0.737853	-0.235946	-0.552764	-0.665457	0.444447	0.372722	0.0436708	-0.100619	0.0123981	-0.733726	-0.532098	-0.286193	0.308576	0.0138222
ILMN_2193315	C14ORF143	mod0	0.0464673	0.152039	-0.0451536	0.0094712	0.179661	0.0630655	-0.039108	-0.16179	-0.135676	-0.167483	0.0780819	0.068155	0.0386322	-0.101373	-0.0787441	0.173311	-0.345098	0.0820575
ILMN_1699676	C14ORF147	mod0	0.127023	0.0393504	-0.0953793	0.235285	0.143389	-0.323919	0.20125	-0.336769	-0.10811	0.075548	-0.125376	0.0986371	-0.10348	-0.0744678	-0.237227	0.109073	-0.0188396	0.348319
ILMN_2053281	C14ORF149	mod2	0.428988	-0.495521	0.608181	0.0402698	-0.39711	-0.0829064	0.434477	0.240489	0.121733	0.0230588	0.281096	0.308613	0.24178	0.286004	0.338956	0.42878	-0.108595	-0.11765
ILMN_1667374	C14ORF149	mod2	0.348315	-0.513303	0.651655	-0.0891077	-0.286249	-0.0728602	0.32447	0.147152	0.292194	0.10225	0.411298	0.270967	0.243264	0.12734	0.320534	0.444282	-0.230327	-0.369863
ILMN_1775121	C14ORF162	mod0	-0.151436	0.402971	-0.385085	-0.2459	0.305867	0.159892	-0.470108	-0.243139	0.0310797	0.279266	-0.155982	-0.346738	-0.19416	-0.34942	-0.197898	-0.174922	0.0372773	0.15041
ILMN_1711543	C14ORF169	mod2	0.329789	-0.565321	0.577079	0.100782	-0.392401	-0.143734	0.471319	0.140467	0.323674	0.0858172	0.290329	0.336627	0.504801	0.330897	0.207393	0.273909	-0.282378	-0.184556
ILMN_2393450	C14ORF173	mod6	0.598672	-0.661572	0.709767	0.377554	-0.85056	0.0271965	0.83317	0.617799	-0.180778	-0.298423	0.218192	0.288259	0.271405	0.810603	0.639196	0.459162	-0.206172	-0.000187156
ILMN_3243606	C14ORF174	mod4	-0.143779	0.4373	-0.524031	0.112362	0.600939	-0.216682	-0.295303	-0.484789	-0.126094	0.0519033	-0.305313	-0.143266	-0.440192	-0.368578	-0.546987	-0.264305	-0.272315	0.208649
ILMN_1756877	C14ORF179	mod9	0.0943097	-0.581539	0.462542	0.0693728	-0.183606	-0.344334	0.266191	-0.10199	0.610761	0.500331	0.0551185	0.431118	0.516752	0.0814699	-0.0750924	-0.0356218	-0.0818919	-0.325952
ILMN_1693951	C14ORF180	mod1	0.140112	0.530418	-0.508027	0.128724	0.155573	0.262552	-0.187208	0.0678373	-0.418891	-0.296833	-0.322956	-0.235375	-0.393101	-0.081262	-0.0977612	-0.131497	-0.144298	0.374592
ILMN_2157709	C14ORF19	mod0	-0.377949	-0.0279803	-0.071528	-0.445856	0.104569	0.0506977	-0.375055	-0.159459	0.417202	0.553817	0.152579	-0.277343	-0.0853673	-0.365376	0.0230991	-0.177019	0.336414	-0.301548
ILMN_1652722	C14ORF2	mod4	-0.564102	0.457891	-0.560735	-0.22496	0.863634	-0.302265	-0.608999	-0.687203	0.242281	0.276128	-0.340878	-0.150993	-0.274226	-0.685467	-0.707133	-0.428039	0.207026	0.112257
ILMN_1807031	C14ORF28	mod0	-0.0407488	0.242346	-0.146312	-0.209411	-0.00981626	0.405312	-0.247698	0.19657	-0.117705	-0.0941471	0.091481	-0.42753	-0.25018	-0.0173894	0.181427	0.140536	-0.0148092	0.0248368
ILMN_1779279	C14ORF32	mod14	0.481737	-0.427505	0.496877	0.140705	-0.670192	0.163199	0.500311	0.499561	-0.138642	-0.111463	0.271684	0.11809	0.14246	0.523602	0.585445	0.385776	-0.0892295	-0.133641
ILMN_1804396	C14ORF4	mod0	0.176862	-0.146256	0.117388	0.121756	-0.195918	-0.0509804	0.188183	0.100033	0.0911976	0.0588792	-0.016819	0.165068	0.187039	0.158186	0.0816549	-0.0968313	-0.0800775	-0.000766559
ILMN_2412922	C14ORF43	mod0	0.616758	-0.0372705	0.177475	0.2323	-0.515705	0.412005	0.278686	0.629652	-0.316447	-0.493947	0.0469677	0.0627231	0.166634	0.518985	0.431492	0.215154	-0.469655	0.168283
ILMN_1657111	C14ORF78	mod3	0.503747	-0.325701	0.20439	0.882319	-0.483269	-0.320646	0.721584	0.198365	-0.349892	-0.258316	-0.484511	0.683975	0.229505	0.71137	-0.0334856	-0.211668	-0.248182	0.186413
ILMN_1653553	C14ORF80	mod0	0.254023	0.305615	-0.153399	0.116155	-0.0600018	0.368895	-0.148321	0.35784	-0.216105	-0.518107	-0.154796	0.0296584	0.0312389	0.206776	0.0363704	-0.236306	-0.335794	-0.127884
ILMN_1724897	C14ORF93	mod2	0.606047	-0.463406	0.611919	0.104984	-0.714685	0.233416	0.439789	0.72226	-0.0873996	-0.227983	0.164075	0.0521081	0.0284252	0.654345	0.61187	0.285112	-0.233055	-0.218562
ILMN_1652008	C15ORF23	mod0	-0.0835967	0.0256804	-0.0117771	-0.233532	0.224233	0.0235049	-0.130328	-0.244975	0.248248	0.113759	0.285788	-0.15678	0.0234443	-0.260162	-0.0223142	0.132303	-0.415168	0.0544283
ILMN_1808956	C15ORF27	mod0	-0.611628	0.604128	-0.606303	-0.391846	0.547833	0.289521	-0.649261	-0.315379	0.0105204	0.00853237	0.0165864	-0.51227	-0.277301	-0.527967	-0.227005	-0.237734	0.201661	0.0295088
ILMN_1739854	C15ORF29	mod0	-0.269639	0.09156	-0.0536466	-0.319843	0.104066	0.0920544	-0.220797	-0.0797971	0.0162261	0.106224	0.100349	-0.294789	-0.0879171	-0.218176	0.0308598	0.159773	0.42225	0.0888836
ILMN_2189406	C15ORF38	mod0	-0.0700275	-0.259105	0.408183	-0.452413	-0.168348	0.176254	0.0706997	0.098836	0.208478	0.0480886	0.61831	-0.185513	0.0944935	-0.0808898	0.454139	0.528703	0.232019	-0.256411
ILMN_1747217	C15ORF41	mod0	-0.129529	0.342763	-0.294716	-0.281473	0.459325	-0.0175222	-0.38009	-0.336045	0.102223	0.133113	0.0403711	-0.30365	-0.213678	-0.455639	-0.292284	0.0325152	0.031795	0.162248
ILMN_2413318	C15ORF57	mod0	0.418933	-0.454553	0.438504	0.174477	-0.209016	-0.278872	0.396798	0.0453162	0.230464	0.191038	0.0366074	0.19577	-0.0284608	0.262309	0.0749659	0.213354	-0.320671	-0.111555
ILMN_1811264	C15ORF57	mod0	0.270996	-0.268109	0.273282	0.0169232	-0.206167	-0.0304343	0.198619	0.204627	0.0930753	0.034593	0.119147	0.0798803	0.0482596	0.12899	0.199096	0.283154	-0.158628	-0.054215
ILMN_2141118	C15ORF59	mod0	-0.203582	0.0860233	-0.0521564	-0.071108	0.0389813	0.056692	-0.0172476	-0.124546	-0.0634943	-0.0233164	0.0813713	-0.110404	0.0355007	-0.102645	-0.0189731	0.196514	0.452569	0.185709
ILMN_1774990	C16ORF13	mod1	-0.528535	0.583153	-0.680823	-0.187767	0.448145	0.136024	-0.631766	-0.188021	-0.131354	0.0438835	-0.339749	-0.265048	-0.255246	-0.427361	-0.305682	-0.536459	0.328752	0.0987265
ILMN_2369826	C16ORF13	mod0	-0.499366	0.389082	-0.433034	-0.428135	0.45033	0.19001	-0.690927	-0.271408	0.315789	0.296728	-0.0358279	-0.261024	-0.0315145	-0.593323	-0.258927	-0.390752	0.227442	-0.192145
ILMN_1751559	C16ORF30	mod0	0.092899	-0.0623688	-0.0186386	0.318925	0.0594456	-0.26296	0.20688	-0.0990993	-0.0350604	0.0171288	-0.266512	0.202971	-0.115031	0.0874247	-0.208843	-0.124822	-0.0797686	0.184994
ILMN_1801118	C16ORF33	mod4	-0.518461	0.56615	-0.586909	-0.297261	0.525062	0.204209	-0.635251	-0.304841	0.0141368	-0.0736203	-0.0913819	-0.431344	-0.205974	-0.462374	-0.311117	-0.228111	0.237165	0.0820847
ILMN_2369580	C16ORF35	mod0	0.460133	-0.0995399	0.239951	0.146125	-0.422143	0.335315	0.243451	0.578708	-0.20569	-0.430173	0.114036	-0.0237183	-0.0695292	0.512573	0.441636	0.0882182	-0.365848	-0.226771
ILMN_1733581	C16ORF35	mod0	0.344557	0.021063	0.15444	-0.08102	-0.213785	0.290886	0.0825446	0.415201	-0.240093	-0.322223	0.17154	-0.102904	-0.0122902	0.26554	0.351588	0.165169	-0.256845	-0.00318805
ILMN_1687821	C16ORF45	mod0	-0.0472156	0.0883243	0.0242737	-0.335095	-0.0236532	0.343513	-0.191032	0.16793	0.0887011	-0.155405	0.393341	-0.438845	-0.15019	-0.115151	0.257926	0.301398	-0.0469734	-0.0694004
ILMN_1717324	C16ORF52	mod0	-0.16981	0.430071	-0.481604	0.0754886	0.279771	0.105412	-0.284339	-0.0305944	-0.208078	-0.0853642	-0.335568	-0.232617	-0.329035	-0.0302252	-0.258055	-0.503943	-0.0793769	0.169321
ILMN_1777129	C16ORF56	mod7	0.522742	-0.389137	0.549031	-0.0236778	-0.672199	0.415206	0.324623	0.712731	0.0506609	-0.275889	0.325508	0.0534776	0.265692	0.549226	0.658135	0.272775	-0.356695	-0.297545
ILMN_1765880	C16ORF57	mod0	0.229875	0.183702	-0.172101	0.284597	-0.174005	0.103755	0.161957	0.202426	-0.460127	-0.419485	-0.338234	0.0531943	-0.150315	0.230856	0.0441127	0.039538	0.0616451	0.181067
ILMN_1783333	C16ORF61	mod4	-0.52394	0.531771	-0.648281	-0.0706441	0.921352	-0.402643	-0.499005	-0.811436	0.0782313	0.246156	-0.332512	-0.0865631	-0.310261	-0.729684	-0.80408	-0.345224	0.235368	0.322667
ILMN_1790650	C16ORF63	mod0	-0.408218	0.311907	-0.178793	-0.653577	0.389917	0.360525	-0.605797	-0.245517	0.321923	0.175336	0.355401	-0.429257	0.119234	-0.608111	-0.0658714	0.190345	0.156613	-0.154601
ILMN_1658290	C16ORF68	mod0	-0.469018	0.197047	-0.175156	-0.354859	0.46162	-0.0676894	-0.362257	-0.462912	0.239305	0.15941	0.25547	-0.175959	0.000655754	-0.546034	-0.26199	0.139723	0.295127	-0.0150152
ILMN_1693630	C16ORF7	mod0	-0.0230705	0.483548	-0.458075	0.187068	0.221854	0.10066	-0.15665	0.0370218	-0.464018	-0.342514	-0.375946	-0.158845	-0.268053	0.051382	-0.207244	-0.354602	-0.0775904	0.368177
ILMN_1711703	C16ORF70	mod15	0.482947	-0.308296	0.504132	-0.0316305	-0.320133	0.153352	0.410832	0.246134	0.0328185	-0.211077	0.52738	-0.033413	0.133275	0.260747	0.411245	0.677706	-0.360139	0.134123
ILMN_1773407	C16ORF72	mod1	-0.340858	0.699796	-0.650185	-0.224569	0.538039	0.287121	-0.621738	-0.241392	-0.184977	-0.128825	-0.0690102	-0.319109	-0.296749	-0.544509	-0.264331	-0.172071	0.0270044	0.0984617
ILMN_1790537	C16ORF75	mod0	-0.412418	0.1613	-0.243089	-0.210463	0.108382	0.163702	-0.397407	-0.0211603	0.210866	0.115818	0.0207038	-0.0879878	0.0551636	-0.163276	-0.0194873	-0.375216	0.297383	-0.279181
ILMN_1759411	C16ORF79	mod0	0.00628058	0.451652	-0.337198	-0.154181	0.194653	0.353346	-0.341797	0.100047	-0.175247	-0.283249	-0.0564085	-0.266653	-0.174582	-0.120049	-0.0114817	-0.146377	-0.0930012	0.111549
ILMN_2112599	C16ORF80	mod0	-0.279359	0.199963	-0.314985	-0.277362	0.335789	-0.0909289	-0.385795	-0.191176	0.164854	0.387958	-0.124011	-0.239458	-0.241559	-0.395607	-0.204377	-0.254395	0.187594	0.0586409
ILMN_1697800	C16ORF86	mod0	-0.329165	-0.134977	0.144318	-0.312375	0.053591	0.130124	-0.224396	0.00813672	0.41946	0.135747	0.260771	-0.0205401	0.239561	-0.167644	0.0602465	0.00855627	0.183389	-0.412164
ILMN_1690911	C16ORF87	mod0	-0.421617	0.556358	-0.508491	-0.370001	0.471089	0.271211	-0.560592	-0.246539	0.00144763	-0.0240782	-0.0102102	-0.338188	-0.0783097	-0.515941	-0.216766	-0.0911602	0.0771781	0.0914513
ILMN_1759325	C16ORF91	mod8	-0.357734	-0.336935	0.346176	-0.579201	0.135972	-0.0731668	-0.221042	-0.105579	0.753177	0.404047	0.526669	-0.225321	0.0796317	-0.257168	0.119819	0.035712	0.292455	-0.5449
ILMN_3195203	C17ORF101	mod0	-0.059641	0.0846172	-0.0242576	-0.418781	0.286177	0.098588	-0.302405	-0.210335	0.335718	0.222864	0.425551	-0.324487	-0.16219	-0.462397	-0.00194392	0.159104	-0.254331	-0.168049
ILMN_3234124	C17ORF101	mod0	0.233851	-0.352054	0.43966	-0.0933401	-0.209934	0.0343794	0.157184	0.0755157	0.325629	0.082772	0.40322	0.164949	0.250681	0.0455149	0.224919	0.273891	-0.514495	-0.332784
ILMN_1811991	C17ORF101	mod0	-0.00955297	-0.403594	0.369984	-0.154645	-0.13027	-0.171454	0.203747	-0.036388	0.263939	0.183272	0.437317	0.0986886	0.147647	-0.0049812	0.260583	0.163204	-0.171986	-0.256805
ILMN_2388539	C17ORF101	mod4	-0.414083	0.331321	-0.382139	-0.482648	0.618507	0.0183877	-0.583071	-0.5103	0.422179	0.426356	0.196173	-0.490767	-0.262261	-0.69984	-0.334926	-0.0792335	0.017368	0.0323696
ILMN_1765923	C17ORF101	mod4	-0.571405	0.15094	-0.276383	-0.429925	0.588056	-0.209716	-0.46057	-0.538629	0.44497	0.525759	0.231574	-0.289214	-0.164861	-0.624539	-0.322348	-0.198302	0.268042	-0.110026
ILMN_1654013	C17ORF28	mod0	0.225614	-0.173681	0.134373	0.081322	-0.0580096	-0.162114	0.245935	0.0189504	-0.0016845	0.0988642	0.0399295	-0.0112988	-0.0729534	0.135644	0.0887418	0.048283	-0.295417	0.179043
ILMN_1727078	C17ORF37	mod0	-0.133318	-0.169315	0.126582	-0.204897	0.151259	-0.265993	-0.0643229	-0.30762	0.351637	0.295751	0.109635	0.0978682	0.111717	-0.28274	-0.089015	0.0582134	0.0604693	-0.114096
ILMN_1656427	C17ORF39	mod0	-0.441021	0.271496	-0.158001	-0.568441	0.409725	0.176632	-0.425784	-0.296642	0.107361	0.0539299	0.417958	-0.372998	-0.0655707	-0.599013	-0.0124503	0.413493	0.294317	0.0128104
ILMN_2113016	C17ORF39	mod0	-0.503914	0.221092	-0.174387	-0.614555	0.39909	0.108502	-0.501817	-0.358827	0.268541	0.407419	0.323228	-0.420369	-0.176072	-0.687418	-0.0510862	0.219064	0.405018	-0.0658506
ILMN_3307733	C17ORF42	mod4	-0.359735	0.22479	-0.378952	-0.171597	0.723978	-0.470015	-0.358061	-0.606006	0.259381	0.416457	-0.193769	-0.147834	-0.342084	-0.54933	-0.59017	-0.261419	0.13396	0.183156
ILMN_1702526	C17ORF48	mod0	-0.211845	-0.555951	0.377991	-0.057838	-0.0133967	-0.529859	0.261061	-0.200534	0.425908	0.412873	0.0945143	0.0986434	0.0753855	0.0440392	-0.0256625	0.0138519	0.239663	-0.202258
ILMN_1757693	C17ORF51	mod0	-0.46482	-0.0348888	-0.0379536	-0.135133	0.197186	-0.25949	-0.05499	-0.389042	0.129474	0.204358	0.0631608	0.0162685	0.102475	-0.304667	-0.205941	0.116341	0.698781	0.104263
ILMN_2398926	C17ORF58	mod0	0.144128	-0.298628	0.189109	0.496508	-0.263345	-0.290522	0.412086	-0.0199905	0.00520331	-0.0232832	-0.263612	0.505712	0.332802	0.361501	-0.0840947	-0.176108	0.0599422	0.157112
ILMN_1700515	C17ORF58	mod0	0.460676	-0.284093	0.296303	0.498469	-0.332788	-0.186386	0.559873	0.0712497	-0.203705	-0.210903	-0.142115	0.338715	0.124353	0.439784	0.0432056	0.312034	-0.170421	0.388717
ILMN_1712985	C17ORF58	mod0	0.304191	-0.306034	0.228323	0.55131	-0.229506	-0.396766	0.568793	-0.0642952	-0.17193	-0.0999127	-0.273598	0.368056	0.079232	0.400027	-0.118026	0.191016	0.044709	0.433118
ILMN_2225746	C17ORF59	mod0	0.204076	-0.235996	0.267383	-0.189619	0.0453893	-0.0959666	0.0703812	-0.103928	0.313604	0.31328	0.31572	0.0756362	0.141556	-0.19054	0.0928109	0.241666	-0.378416	-0.115917
ILMN_2201533	C17ORF61	mod2	0.271772	-0.86734	0.857804	-0.0744556	-0.493942	-0.251078	0.474326	0.205641	0.580644	0.343956	0.397524	0.339424	0.416304	0.344338	0.397624	0.232619	-0.118961	-0.511381
ILMN_1750401	C17ORF62	mod3	0.383501	-0.409286	0.362358	0.558343	-0.304026	-0.415219	0.572621	0.0202399	-0.0884972	-0.0122734	-0.199334	0.695986	0.311416	0.370288	-0.0338946	-0.085557	-0.163426	0.0135964
ILMN_1812441	C17ORF63	mod0	0.351749	-0.0889282	0.106851	0.112424	-0.335451	0.0995416	0.248436	0.349742	-0.283951	-0.162109	-0.0427614	-0.157696	-0.368295	0.316276	0.392287	0.0598627	-0.164256	0.0417951
ILMN_1772296	C17ORF68	mod0	0.248011	-0.321159	0.349244	0.0988501	-0.469851	0.0988377	0.330244	0.393109	-0.0907638	-0.0810423	0.167756	0.107302	0.063367	0.33712	0.412877	0.144957	-0.0951464	-0.172294
ILMN_1755711	C17ORF68	mod2	0.737509	-0.569254	0.700121	0.249872	-0.76983	0.113098	0.713567	0.58526	-0.111149	-0.230952	0.321213	0.233669	0.201935	0.65179	0.653261	0.52901	-0.29787	-0.0566567
ILMN_1810107	C17ORF74	mod0	-0.339159	0.322812	-0.402023	-0.162471	0.4022	-0.0778553	-0.362552	-0.172663	-0.0964197	-0.0207619	-0.0736882	-0.354339	-0.437205	-0.256928	-0.238569	-0.167502	0.254361	0.0814358
ILMN_1797155	C17ORF75	mod0	0.0503909	0.336632	-0.355081	0.0327356	0.417144	-0.0234327	-0.280407	-0.185742	0.0444422	0.0560002	-0.232661	-0.0739314	-0.125276	-0.180562	-0.411116	-0.333154	-0.449082	0.0574185
ILMN_1752947	C17ORF79	mod4	-0.351306	0.152985	-0.307898	0.0828902	0.508151	-0.49687	-0.160965	-0.53481	0.0268208	0.184582	-0.212173	0.0640241	-0.410398	-0.398994	-0.539565	-0.141453	0.382238	0.0419528
ILMN_1762071	C17ORF80	mod0	0.398547	0.0656744	0.144273	-0.0289967	-0.0660458	0.188861	0.178013	0.100319	-0.285143	-0.228809	0.213519	-0.117794	-0.0557258	0.011764	0.160114	0.656969	-0.307613	0.331635
ILMN_2341690	C17ORF81	mod4	-0.366537	0.626791	-0.623362	-0.284516	0.700623	0.0286163	-0.600601	-0.349509	-0.0997856	0.00678731	-0.117885	-0.405869	-0.42886	-0.542225	-0.394861	-0.251123	0.0873658	0.236381
ILMN_1672554	C17ORF81	mod4	-0.637451	0.751321	-0.739511	-0.454246	0.737587	0.196818	-0.81195	-0.429581	-0.0702939	0.0801989	-0.0807013	-0.487054	-0.331484	-0.768123	-0.389991	-0.248045	0.377887	0.136219
ILMN_1783682	C17ORF82	mod2	0.513545	-0.633868	0.717442	-0.05615	-0.572857	0.0277063	0.439156	0.413005	0.223463	0.118155	0.39216	0.187848	0.263938	0.380777	0.574152	0.345546	-0.517019	-0.341146
ILMN_3245824	C17ORF89	mod4	-0.545671	0.159861	-0.31706	-0.200976	0.66088	-0.377175	-0.394729	-0.707464	0.435125	0.485792	0.0306588	0.0236575	-0.0458697	-0.657259	-0.554588	-0.247368	0.152286	-0.0701345
ILMN_2043615	C17ORF90	mod8	-0.251982	-0.625715	0.544849	-0.299106	0.0382429	-0.415951	0.0869736	-0.258415	0.784287	0.578715	0.447406	0.268534	0.328775	-0.20311	0.0119976	0.081925	0.165234	-0.593032
ILMN_1805131	C17ORF90	mod0	-0.288148	-0.232215	0.23502	-0.40204	0.127721	-0.0818633	-0.143812	-0.120174	0.443026	0.240137	0.270552	-0.275873	-0.0673306	-0.193329	0.0426365	0.190927	0.274418	-0.194418
ILMN_2280731	C17ORF95	mod0	-0.173491	-0.0808688	-0.15871	0.213373	0.44005	-0.585249	0.0129788	-0.634053	0.346149	0.374055	-0.179739	0.22426	-0.0838121	-0.269133	-0.563681	-0.245613	-0.144078	0.125681
ILMN_1688727	C17ORF95	mod4	-0.389733	0.0229561	-0.094575	-0.25885	0.574076	-0.399414	-0.280312	-0.540088	0.401749	0.377234	0.119038	-0.0189839	-0.123155	-0.516984	-0.428572	-0.0737492	0.226395	-0.150952
ILMN_2382724	C17ORF95	mod4	-0.640758	0.14097	-0.275134	-0.39638	0.682769	-0.400892	-0.509807	-0.645078	0.470444	0.568656	-0.0288163	-0.100739	-0.224757	-0.726412	-0.499089	-0.294983	0.398538	-0.180656
ILMN_1713803	C17ORF97	mod0	-0.366778	-0.248928	0.0743055	0.0675442	0.122083	-0.439392	0.0622559	-0.444563	0.318957	0.4251	-0.0938578	0.390891	0.353736	-0.210791	-0.299863	-0.114236	0.429799	-0.144746
ILMN_1707137	C17ORF97	mod0	-0.25249	-0.306762	0.15371	0.105287	0.0540126	-0.462661	0.131936	-0.361493	0.279219	0.365049	-0.0627515	0.433638	0.33822	-0.121248	-0.246352	-0.0640735	0.385686	-0.132936
ILMN_1671693	C18ORF10	mod0	0.502092	-0.475271	0.568834	0.180042	-0.530371	0.0583057	0.558468	0.365383	0.0469229	-0.182653	0.26588	0.11317	0.293012	0.566716	0.39954	0.319817	-0.503681	-0.0257949
ILMN_2207328	C18ORF10	mod2	0.48669	-0.773562	0.774483	0.30948	-0.659564	-0.19397	0.716618	0.329803	0.208115	0.0194768	0.219068	0.480939	0.439758	0.63996	0.401505	0.226234	-0.273003	-0.303596
ILMN_3261278	C18ORF18	mod0	-0.32813	-0.0720039	0.0121145	-0.261709	0.263289	-0.195978	-0.220038	-0.369634	0.340581	0.480083	0.0933972	-0.0449052	0.0729429	-0.445024	-0.184437	0.00910704	0.218663	-0.117607
ILMN_1658110	C18ORF19	mod4	-0.392197	0.672209	-0.723604	0.00694655	0.812943	-0.204374	-0.51932	-0.584823	-0.158824	0.0187161	-0.401462	-0.150763	-0.375144	-0.557077	-0.730382	-0.352526	0.139427	0.377869
ILMN_1805998	C18ORF21	mod0	-0.632904	0.181774	-0.276161	-0.640372	0.641334	-0.105831	-0.644892	-0.519154	0.571802	0.556973	0.209099	-0.425604	-0.110962	-0.721905	-0.300117	-0.189237	0.222859	-0.213357
ILMN_1736130	C18ORF22	mod0	-0.140671	-0.51626	0.457495	-0.100393	-0.247766	-0.189259	0.293755	0.0916747	0.308709	0.163789	0.397041	0.0379502	0.0735725	0.200832	0.300476	0.125574	0.304683	-0.370973
ILMN_1801822	C18ORF25	mod0	0.179115	0.252355	0.0121054	-0.249632	0.124659	0.361343	-0.225612	0.0366789	0.0304201	-0.125863	0.168547	-0.187526	0.00374138	-0.193519	0.0147919	0.257968	-0.218077	0.0517462
ILMN_2196588	C18ORF32	mod9	-0.397906	-0.110572	-0.0358056	-0.134198	0.424317	-0.547083	-0.118754	-0.658835	0.410391	0.645527	-0.0947685	0.1299	0.0438256	-0.438658	-0.468307	-0.128998	0.398647	0.0672077
ILMN_1716006	C18ORF54	mod0	-0.384657	0.137123	-0.334057	0.0194164	0.221313	-0.189953	-0.223818	-0.226415	0.0371552	0.18851	-0.297502	0.134331	0.0485892	-0.235095	-0.302725	-0.314494	0.307395	0.0364406
ILMN_1748916	C18ORF55	mod4	-0.507548	0.724436	-0.779521	-0.120064	0.817738	-0.118928	-0.632596	-0.526005	-0.145239	0.0461959	-0.45329	-0.265411	-0.442116	-0.619401	-0.660671	-0.454345	0.331334	0.307223
ILMN_2182531	C18ORF55	mod4	-0.334584	0.789459	-0.773702	-0.0287853	0.790557	-0.0193973	-0.576925	-0.474045	-0.258292	-0.13009	-0.45104	-0.232746	-0.419986	-0.547511	-0.654857	-0.324649	0.117654	0.408932
ILMN_1787844	C19ORF10	mod2	0.425536	-0.690215	0.628002	0.356956	-0.505824	-0.355639	0.678358	0.168662	0.159237	0.136189	-0.0201291	0.529859	0.370284	0.466981	0.1948	0.196545	-0.0568821	-0.0785397
ILMN_1703695	C19ORF12	mod1	-0.278862	0.536013	-0.531557	0.0147628	0.30998	0.0784574	-0.264413	-0.124156	-0.455335	-0.329222	-0.305723	-0.272118	-0.32869	-0.152094	-0.177546	-0.176996	0.309231	0.347936
ILMN_2406892	C19ORF2	mod0	-0.0843125	0.489914	-0.442626	-0.123898	0.415041	0.0204279	-0.32039	-0.218657	-0.296973	-0.0119358	-0.0738206	-0.394701	-0.607887	-0.386146	-0.237273	0.0980813	0.101059	0.265541
ILMN_1683905	C19ORF21	mod0	-0.0425663	0.0298818	-0.0783816	0.0851224	0.161746	-0.118562	-0.0753236	-0.18123	0.0690712	0.219918	-0.0992591	0.15238	0.0873867	-0.09708	-0.21257	-0.200535	-0.239706	-0.0666086
ILMN_1808202	C19ORF22	mod0	-0.203343	-0.336984	0.299898	-0.166347	-0.0746554	-0.188228	0.16161	-0.0375831	0.155597	0.095266	0.489072	-0.062243	-0.0128064	-0.00445916	0.26873	0.163236	0.0399072	-0.25238
ILMN_1657148	C19ORF23	mod1	-0.130037	0.530231	-0.589494	0.218199	0.345415	-0.0560763	-0.150524	-0.206823	-0.544463	-0.166652	-0.512938	-0.122118	-0.437233	-0.163424	-0.354579	-0.241687	0.224557	0.403401
ILMN_1678052	C19ORF24	mod0	0.246251	-0.674029	0.60167	0.239149	-0.23884	-0.505838	0.489072	-0.0939432	0.424115	0.277197	0.088886	0.585065	0.32153	0.172423	-0.0271234	0.112313	-0.105036	-0.292193
ILMN_1655225	C19ORF25	mod0	0.456922	-0.0245621	-0.0345791	0.565448	-0.00289527	-0.308527	0.36808	-0.0484223	-0.269219	-0.129442	-0.412292	0.309475	-0.083958	0.25301	-0.290946	-0.000743548	-0.37791	0.482655
ILMN_1813374	C19ORF28	mod0	-0.0429306	-0.312221	0.376188	-0.282931	-0.182597	-0.0230542	0.163292	0.0960977	0.0928192	0.0383914	0.418855	-0.170872	0.0127935	0.0578023	0.388123	0.304479	0.146441	-0.174409
ILMN_2173891	C19ORF40	mod0	-0.367124	-0.189291	0.125754	-0.472538	0.158139	-0.00585155	-0.26778	-0.20286	0.527108	0.442094	0.479148	-0.0938099	0.303817	-0.330389	0.023229	0.0637064	0.0120938	-0.396017
ILMN_1694759	C19ORF42	mod3	0.454888	-0.326005	0.232655	0.692849	-0.253961	-0.384407	0.608552	-0.0194929	-0.123703	-0.0685093	-0.300701	0.606752	0.139333	0.382702	-0.175562	0.0607009	-0.237293	0.181796
ILMN_1801572	C19ORF44	mod0	0.343041	-0.122365	0.276077	0.00252741	-0.301439	0.203216	0.218922	0.299942	-0.14895	-0.15993	0.276497	-0.0456087	-0.0479362	0.184461	0.322555	0.463729	-0.00537331	0.1692
ILMN_1759184	C19ORF48	mod2	0.474542	-0.699989	0.700223	0.16713	-0.640446	-0.161719	0.546303	0.479081	0.141748	0.102324	0.178539	0.366771	0.241819	0.572237	0.47283	0.113785	-0.228414	-0.406235
ILMN_1729546	C19ORF54	mod5	0.13737	0.514342	-0.367853	-0.0623632	0.0953393	0.514586	-0.362175	0.341631	-0.271966	-0.36365	-0.155719	-0.278016	-0.264477	0.0224839	0.0375788	-0.255958	-0.113167	-0.0761383
ILMN_3268564	C19ORF60	mod0	-0.567371	0.244084	-0.235616	-0.624482	0.527917	0.0902163	-0.60385	-0.383809	0.400544	0.277084	0.408727	-0.397258	-0.112978	-0.687529	-0.138228	0.0295284	0.215345	-0.255955
ILMN_3188110	C19ORF60	mod0	-0.423626	0.135395	-0.0806668	-0.582791	0.407586	0.14935	-0.526386	-0.34125	0.513832	0.330118	0.401089	-0.308811	0.126898	-0.610857	-0.123918	0.104465	0.0899672	-0.236564
ILMN_1786707	C19ORF63	mod0	0.402187	-0.278909	0.423146	0.0140051	-0.286889	0.161283	0.201061	0.33458	0.0914517	-0.13023	0.282588	0.0654497	0.082276	0.313613	0.259696	0.224183	-0.530362	-0.285055
ILMN_3253728	C19ORF64	mod0	-0.392445	-0.11069	0.000762197	-0.271251	0.120675	-0.105823	-0.183916	-0.308682	0.369159	0.481843	0.140673	0.00584139	0.315484	-0.379136	-0.105692	0.0303477	0.307482	-0.14288
ILMN_1750400	C19ORF66	mod0	0.0632178	-0.0887583	0.0472754	0.411754	-0.437554	0.142886	0.316294	0.254212	-0.257508	-0.322678	-0.194165	0.368185	0.470996	0.417552	0.146391	-0.133725	0.0754737	0.0916283
ILMN_1765684	C19ORF70	mod0	-0.29127	-0.322912	0.175972	-0.114797	0.22605	-0.514657	0.0161798	-0.182677	0.367147	0.248071	0.049288	0.046277	-0.150489	-0.034666	-0.121543	-0.234699	0.19991	-0.276266
ILMN_1662578	C1GALT1	mod0	0.00633578	0.185238	-0.250743	0.234823	0.212827	-0.234158	-0.000447247	-0.265401	-0.0852737	0.163133	-0.337928	0.190739	0.0178737	-0.0925959	-0.361374	-0.304238	0.0196052	0.19953
ILMN_2401730	C1GALT1C1	mod0	0.125114	-0.340034	0.349092	0.0446273	-0.0996149	-0.146152	0.157854	-0.125067	0.366516	0.259359	0.15317	0.450307	0.466705	0.0378412	0.0244448	-0.102697	-0.383024	-0.31126
ILMN_1792088	C1ORF101	mod0	-0.264458	0.374703	-0.270602	-0.208238	0.103983	0.380444	-0.419236	0.116156	-0.166804	-0.212602	-0.103823	-0.0932578	-0.0138408	-0.221107	0.0419623	-0.165488	0.108706	-0.208842
ILMN_2077886	C1ORF109	mod0	0.606837	-0.344364	0.496329	0.246013	-0.503925	0.00142514	0.609229	0.41815	-0.361891	-0.38438	0.231693	0.0229871	-0.185846	0.526489	0.441501	0.622038	-0.191626	0.144198
ILMN_1674817	C1ORF115	mod17	0.173354	0.171591	-0.24344	0.387311	0.0219594	-0.0989656	0.222004	-0.145847	-0.289664	-0.104311	-0.362379	0.013635	-0.0248566	0.157867	-0.235186	0.0293915	-0.0949207	0.815819
ILMN_1679816	C1ORF117	mod1	0.214908	0.666996	-0.59507	0.297602	0.265182	0.176431	-0.218003	0.00622069	-0.563539	-0.345508	-0.510784	-0.238017	-0.590885	-0.0285878	-0.346481	-0.19155	-0.100134	0.469088
ILMN_1786273	C1ORF122	mod4	-0.515762	0.194879	-0.439477	0.111574	0.687206	-0.617066	-0.245928	-0.673938	0.0952031	0.343033	-0.382601	0.127552	-0.365932	-0.471974	-0.670067	-0.535299	0.196979	0.0115674
ILMN_1655485	C1ORF124	mod0	0.149034	0.454162	-0.287599	0.0263047	0.118772	0.349879	-0.154691	-0.0163317	-0.330279	-0.306755	-0.093519	-0.304834	-0.294704	-0.107826	-0.0496625	0.108512	-0.232167	0.212916
ILMN_1744089	C1ORF127	mod0	-0.348483	0.428872	-0.288393	-0.553395	0.152627	0.597462	-0.6074	0.155916	0.0537229	-0.15197	0.223052	-0.552984	-0.145965	-0.287855	0.210264	-0.0507311	0.241762	-0.172724
ILMN_1805474	C1ORF131	mod8	0.0338743	-0.217719	0.21202	-0.18932	0.218012	-0.253476	-0.059262	-0.323252	0.613695	0.465454	0.264181	0.0876438	0.194766	-0.296861	-0.205888	0.0386518	-0.103358	-0.181957
ILMN_3241665	C1ORF133	mod3	0.42443	-0.16135	0.0565564	0.709916	-0.232457	-0.248917	0.443819	-0.0189427	-0.17328	-0.0449307	-0.442403	0.580616	0.255537	0.39651	-0.252165	-0.144233	-0.401985	0.282188
ILMN_1657860	C1ORF151	mod9	-0.32831	-0.0198726	-0.142039	-0.335167	0.401598	-0.249202	-0.376638	-0.395671	0.529879	0.687751	0.0703857	-0.121728	-0.114302	-0.488936	-0.265293	-0.330181	-0.0784713	-0.284047
ILMN_1734915	C1ORF156	mod0	-0.0323882	-0.408661	0.295195	-0.13421	0.149019	-0.435514	0.00113846	-0.330933	0.669719	0.621312	0.119303	0.308977	0.163486	-0.25913	-0.217993	-0.0517889	-0.0134153	-0.35754
ILMN_1757415	C1ORF163	mod4	-0.332254	0.368099	-0.385325	-0.312006	0.643484	-0.126801	-0.409755	-0.543602	0.132552	0.158263	0.160963	-0.338004	-0.39743	-0.646839	-0.356359	0.0517274	0.064605	0.119297
ILMN_1675024	C1ORF165	mod0	-0.355847	0.370818	-0.347678	-0.421934	0.414047	0.20663	-0.559798	-0.195503	0.226935	0.0807116	0.0384714	-0.317782	0.0508046	-0.43968	-0.174454	-0.24527	-0.0229743	-0.00268318
ILMN_1675055	C1ORF166	mod4	-0.461393	0.591945	-0.632095	-0.196667	0.862264	-0.15967	-0.549257	-0.633955	0.0581542	0.0710952	-0.157191	-0.337048	-0.404716	-0.637949	-0.61826	-0.281377	0.0776139	0.255271
ILMN_1784186	C1ORF170	mod1	-0.428933	0.914395	-0.93702	-0.0766645	0.631303	0.241571	-0.679107	-0.281687	-0.387439	-0.218566	-0.443626	-0.450262	-0.504016	-0.465759	-0.47728	-0.389007	0.28999	0.393938
ILMN_1792551	C1ORF175	mod0	0.401918	0.0829525	0.0100008	0.109327	-0.166986	0.221749	-0.0240821	0.39692	-0.0720139	-0.24677	-0.0985384	0.0498327	0.0335034	0.284051	0.0663011	-0.208049	-0.356399	-0.126066
ILMN_1777437	C1ORF177	mod0	-0.144094	0.0891739	-0.106373	-0.149787	0.339016	-0.131884	-0.175799	-0.337043	0.154593	0.191149	0.107445	-0.287842	-0.23429	-0.223524	-0.218769	0.0647183	-0.239903	0.0271169
ILMN_1657683	C1ORF198	mod0	0.482517	-0.512134	0.449038	0.323893	-0.550616	-0.219857	0.627589	0.431589	-0.144906	-0.0699733	0.00716912	0.197829	-0.121534	0.599854	0.405455	0.0905198	-0.168948	-0.0711471
ILMN_1797735	C1ORF21	mod1	-0.297589	0.878375	-0.794499	-0.233466	0.483718	0.507639	-0.690426	-0.0849819	-0.363438	-0.296754	-0.126543	-0.594041	-0.391415	-0.403319	-0.229306	-0.18799	0.012395	0.263672
ILMN_1789436	C1ORF218	mod1	-0.328504	0.86777	-0.768832	-0.295671	0.642326	0.359935	-0.753547	-0.257735	-0.220122	-0.131074	-0.209221	-0.462037	-0.307422	-0.587999	-0.359517	-0.287645	0.0290194	0.249458
ILMN_1667966	C1ORF24	mod0	-0.0632868	0.19386	-0.106796	-0.147598	-0.209041	0.554371	-0.1064	0.264755	-0.19304	-0.240111	0.153494	-0.368423	-0.0346714	0.0995468	0.324275	0.249304	0.0620889	0.0627827
ILMN_2193498	C1ORF25	mod0	-0.363588	0.364541	-0.218861	-0.545269	0.318418	0.330664	-0.506212	-0.178668	0.111491	0.0494284	0.21316	-0.443177	-0.0325379	-0.509731	0.00123146	0.200846	0.315867	0.13125
ILMN_1665300	C1ORF25	mod0	0.0151936	0.382516	-0.13843	-0.341372	0.260632	0.405553	-0.344701	-0.0714554	-0.0459327	-0.151835	0.238169	-0.293899	-0.0734875	-0.376356	0.00193303	0.369416	-0.0809407	0.0788802
ILMN_1692834	C1ORF26	mod0	0.174159	0.254607	-0.0252213	-0.309542	-0.099083	0.486128	-0.177758	0.248806	-0.138657	-0.196601	0.219802	-0.353875	-0.05337	-0.07607	0.267447	0.388616	-0.00192306	0.223431
ILMN_1681741	C1ORF31	mod4	-0.757403	0.160029	-0.303171	-0.429912	0.815508	-0.395135	-0.54951	-0.796399	0.586043	0.571509	0.129692	-0.18796	-0.141192	-0.794786	-0.58754	-0.234342	0.344014	-0.161801
ILMN_1681340	C1ORF41	mod0	0.109623	-0.490967	0.320715	0.470821	-0.0738147	-0.649303	0.486032	-0.221327	0.12704	0.217649	-0.279818	0.547778	0.104159	0.244623	-0.273017	-0.100392	-0.105786	-0.0594541
ILMN_1729509	C1ORF43	mod1	-0.417407	0.796727	-0.796157	-0.140697	0.544258	0.229653	-0.56447	-0.197653	-0.406638	-0.195569	-0.277368	-0.543423	-0.59532	-0.410954	-0.337269	-0.235068	0.313867	0.347147
ILMN_1660602	C1ORF43	mod1	-0.215249	0.5647	-0.557447	-0.0979687	0.597797	-0.071037	-0.393582	-0.466289	-0.257905	0.0444411	-0.239841	-0.35555	-0.524445	-0.507322	-0.487074	0.105833	0.161221	0.461642
ILMN_1801941	C1ORF50	mod8	-0.16028	-0.586308	0.567464	-0.465517	-0.134968	-0.114497	-0.0116785	0.00571791	0.792342	0.481797	0.591234	-0.0166867	0.197649	-0.0973097	0.290191	0.153956	0.125873	-0.679536
ILMN_1793543	C1ORF51	mod0	-0.00921848	0.336478	-0.238781	-0.0835081	0.118321	0.206405	-0.0736023	0.0668581	-0.448353	-0.284974	-0.00355988	-0.45466	-0.453287	-0.0363969	0.0873296	0.373337	0.155315	0.486987
ILMN_1661595	C1ORF53	mod0	-0.326059	-0.623103	0.471693	-0.227162	0.113912	-0.536507	0.092188	-0.376447	0.793813	0.623643	0.296884	0.247428	0.338957	-0.17637	-0.142849	-0.0593746	0.147781	-0.504566
ILMN_1702231	C1ORF54	mod0	-0.467497	0.234438	-0.472759	0.338703	0.540168	-0.467573	-0.153657	-0.709615	0.103227	0.257517	-0.559063	0.302097	0.0868097	-0.309219	-0.78844	-0.517442	0.154414	0.290745
ILMN_1657446	C1ORF57	mod0	-0.610756	0.229314	-0.373609	-0.30081	0.419854	-0.07068	-0.48705	-0.378161	0.32871	0.36462	-0.141256	-0.247256	-0.147338	-0.40078	-0.308487	-0.500893	0.391786	-0.237329
ILMN_1682428	C1ORF59	mod0	-0.0651905	-0.362429	0.339115	-0.0462398	-0.194358	-0.0719643	0.127855	0.016157	0.287756	0.176568	0.226698	0.314481	0.526905	0.0689271	0.0701006	0.163688	0.0511519	-0.150935
ILMN_1749915	C1ORF63	mod0	-0.203173	0.0318708	-0.122343	-0.00312804	0.0347641	-0.140553	-0.011608	0.00512702	-0.115201	0.0676728	-0.194117	-0.0280075	-0.161859	-0.0163497	-0.0358078	-0.166568	0.528043	0.123387
ILMN_1760556	C1ORF63	mod0	0.655612	0.0204021	0.140412	0.229117	-0.371692	0.308113	0.30448	0.549958	-0.469694	-0.551588	0.0215868	-0.185702	-0.266438	0.50504	0.324493	0.404973	-0.49176	0.191148
ILMN_1657144	C1ORF69	mod0	0.23295	0.223169	-0.121297	0.150792	-0.0243429	0.161442	0.0996573	0.158791	-0.40339	-0.401783	-0.131864	0.0238696	0.0281669	0.141182	0.00909979	0.165261	-0.0822437	0.403503
ILMN_1670263	C1ORF71	mod0	0.00534627	0.218718	-0.193257	-0.0965208	-0.110228	0.342347	-0.0839441	0.277097	-0.274617	-0.240924	-0.000391787	-0.488408	-0.446915	0.0941115	0.279758	0.0956939	0.0340492	0.110222
ILMN_1786470	C1ORF74	mod8	-0.327139	-0.184216	0.045934	-0.162709	0.19025	-0.293991	-0.223027	-0.280475	0.577929	0.584634	-0.139521	0.269261	0.36545	-0.25199	-0.275581	-0.516095	0.216348	-0.396494
ILMN_1736234	C1ORF77	mod0	0.140308	0.417121	-0.168758	-0.190728	0.0734192	0.501261	-0.257224	0.217875	-0.264657	-0.429514	0.103143	-0.398867	-0.314147	-0.121813	0.138536	0.358161	-0.0407901	0.0869625
ILMN_1673544	C1ORF83	mod0	-0.313025	0.266249	-0.149969	-0.402872	0.170962	0.308419	-0.383031	-0.0109007	-0.0238796	-0.149328	0.348255	-0.257857	0.026381	-0.325469	0.117695	0.103588	0.0890137	-0.204034
ILMN_1698243	C1ORF85	mod3	0.198618	-0.266544	0.154423	0.621645	-0.311392	-0.281261	0.448168	0.0654192	-0.137191	-0.120421	-0.385948	0.650134	0.311985	0.403797	-0.142029	-0.170106	0.00475533	-0.0539293
ILMN_2097790	C1ORF86	mod0	0.123177	-0.520392	0.404207	0.268941	-0.219366	-0.3563	0.369851	0.0386126	0.337822	0.19553	-0.132258	0.395978	0.305636	0.355574	-0.0426348	-0.271903	-0.193485	-0.267858
ILMN_1726989	C1ORF86	mod0	0.0532668	0.113779	-0.130262	0.166141	-0.112853	0.122466	-0.02164	0.27405	-0.259548	-0.209631	-0.227559	0.0255266	-0.186433	0.201298	0.0789204	-0.289401	-0.0812858	-0.0748999
ILMN_1673752	C1ORF91	mod0	0.128266	-0.177431	0.210429	0.0215435	-0.293224	0.125146	0.188863	0.339599	-0.167681	-0.18901	0.174981	0.13029	0.060767	0.24967	0.349613	0.066878	-0.0523479	-0.295788
ILMN_1664592	C1ORF95	mod0	-0.622402	-0.105317	-0.0497184	-0.222031	0.183337	-0.250919	-0.159217	-0.306734	0.285399	0.310264	-0.0101505	0.00910667	0.0706474	-0.312118	-0.16093	-0.0867404	0.731892	-0.150382
ILMN_2047354	C1ORF97	mod0	-0.466325	-0.0475871	-0.0747129	-0.271907	0.291272	-0.194954	-0.373916	-0.258056	0.517163	0.383349	-0.0436719	0.118801	0.362136	-0.27668	-0.269347	-0.506712	0.148656	-0.356916
ILMN_1808769	C1ORF97	mod0	-0.42927	-0.220368	0.149985	-0.351002	0.0691277	-0.12354	-0.226516	-0.084324	0.480697	0.350204	0.165165	0.0486847	0.361218	-0.129197	0.0193639	-0.317952	0.270729	-0.385895
ILMN_1737918	C1QA	mod11	-0.153072	-0.458351	0.26425	0.177908	-0.0479256	-0.556052	0.280243	-0.305858	0.295853	0.474509	-0.104144	0.667748	0.386375	-0.0684798	-0.173739	-0.147027	0.299342	-0.278911
ILMN_1796409	C1QB	mod11	0.269314	-0.572732	0.445949	0.484329	-0.332126	-0.489673	0.568097	-0.0998852	0.181371	0.226361	-0.197399	0.939083	0.663157	0.264359	-0.0964324	-0.0635847	-0.0916461	-0.140024
ILMN_1785902	C1QC	mod11	0.330639	-0.520165	0.37257	0.618253	-0.3197	-0.551657	0.638291	-0.0738002	0.0434651	0.125764	-0.286889	0.943371	0.549098	0.352918	-0.139094	-0.136592	-0.148219	-0.0317738
ILMN_1701459	C1QTNF1	mod4	-0.300841	0.363274	-0.388525	-0.224127	0.524738	-0.0441219	-0.366826	-0.492049	0.0616196	0.179432	0.070657	-0.3944	-0.369188	-0.524893	-0.312977	0.104862	0.0308138	0.241268
ILMN_2380237	C1QTNF1	mod3	0.452898	0.154938	-0.184903	0.748555	-0.210396	-0.0012409	0.450122	0.142282	-0.543201	-0.555012	-0.447669	0.162591	-0.132682	0.512125	-0.146864	-0.0207436	-0.335079	0.558988
ILMN_1744487	C1QTNF5	mod3	0.233805	-9.22e-05	-0.130324	0.795863	-0.00193499	-0.411205	0.408606	-0.242515	-0.254094	-0.156441	-0.59954	0.707585	0.306394	0.248184	-0.482967	-0.289676	-0.234716	0.448778
ILMN_1684558	C1QTNF9	mod0	0.060701	-0.0974216	0.144057	-0.0043178	0.251152	-0.267612	0.0367995	-0.419317	0.258791	0.224673	0.0366939	0.354351	0.430813	-0.280764	-0.336239	0.263393	-0.199072	0.200208
ILMN_1764109	C1R	mod3	0.558019	-0.407499	0.342409	0.63229	-0.571494	-0.198315	0.714379	0.269657	-0.294576	-0.167061	-0.164344	0.553251	0.167736	0.582668	0.163542	0.2027	-0.105771	0.159606
ILMN_1781626	C1S	mod6	0.584208	-0.568626	0.475496	0.76624	-0.595339	-0.321366	0.815061	0.243661	-0.108992	-0.101238	-0.240564	0.815227	0.481357	0.689394	0.0646359	0.00101	-0.353098	0.0386293
ILMN_1710740	C2	mod3	0.179721	0.135399	-0.179987	0.555709	-0.299752	0.0134456	0.266859	0.280889	-0.620548	-0.40279	-0.575715	0.263801	-0.116741	0.457567	-0.00395826	-0.208554	0.124712	0.189023
ILMN_2082209	C20ORF100	mod0	0.270797	-0.0164137	-0.0992055	0.399184	-0.00662215	-0.22022	0.269869	0.0301624	-0.255293	-0.135246	-0.226392	0.0544819	-0.365346	0.266988	-0.0702285	-0.124669	-0.441754	0.172366
ILMN_2148497	C20ORF107	mod0	-0.568119	0.275263	-0.377854	-0.272838	0.390528	-0.049437	-0.518896	-0.276708	0.200304	0.22817	-0.160854	-0.182188	-0.161939	-0.448508	-0.314869	-0.445629	0.446236	-0.273516
ILMN_1708016	C20ORF108	mod0	-0.562562	0.114919	-0.0836357	-0.525357	0.244361	0.133647	-0.420799	-0.114347	0.230901	-0.00528056	0.213904	-0.235553	0.187787	-0.368476	0.0465786	-0.0308764	0.422809	-0.212643
ILMN_2049727	C20ORF111	mod0	-0.266034	0.181701	-0.142922	-0.445641	0.36121	0.126396	-0.378507	-0.347934	0.294578	0.302357	0.401896	-0.385337	-0.0795064	-0.526234	-0.0825967	0.283101	-0.0356064	0.103175
ILMN_1693004	C20ORF117	mod3	0.060028	0.204275	-0.371183	0.79754	0.0300312	-0.333578	0.294297	-0.115567	-0.569386	-0.347076	-0.72818	0.407308	-0.117344	0.296949	-0.409328	-0.410029	0.0437545	0.514782
ILMN_1664242	C20ORF12	mod0	0.0107948	0.230719	-0.245724	0.27088	0.126779	-0.121132	0.00690784	-0.179914	-0.279728	-0.12144	-0.400072	0.0382495	-0.146073	0.0119471	-0.314011	-0.0173169	0.0922896	0.36269
ILMN_1662640	C20ORF127	mod2	0.147273	-0.716488	0.668344	0.120525	-0.42011	-0.28925	0.438055	0.0357994	0.458627	0.326314	0.157238	0.591358	0.535705	0.22753	0.154797	0.138042	0.0837112	-0.481796
ILMN_1809767	C20ORF132	mod0	-0.483713	0.491044	-0.51695	-0.353901	0.572823	0.110374	-0.68517	-0.318301	0.113248	0.136522	-0.103102	-0.277071	-0.278319	-0.616344	-0.309426	-0.385867	0.105413	-0.13722
ILMN_1780356	C20ORF132	mod0	-0.0306976	0.391125	-0.289658	-0.136913	0.0413534	0.409066	-0.331343	0.0790361	-0.12879	0.00574841	-0.0743677	-0.0696032	0.0540639	-0.236139	-0.0125207	-0.132467	0.0324282	-0.0707773
ILMN_1789950	C20ORF166	mod1	-0.246048	0.867022	-0.817059	0.0276767	0.307219	0.45568	-0.583421	0.0411256	-0.547669	-0.384685	-0.51728	-0.348077	-0.372259	-0.213511	-0.251615	-0.455033	0.181222	0.220797
ILMN_1718712	C20ORF177	mod1	-0.177772	0.618859	-0.572532	-0.107193	0.311194	0.36382	-0.569802	-0.0219458	-0.102548	-0.0664977	-0.35659	-0.247015	-0.108951	-0.243061	-0.293761	-0.448339	0.0175145	0.0850393
ILMN_1689585	C20ORF194	mod0	-0.072888	0.421224	-0.309313	-0.198371	0.197289	0.331897	-0.283973	-0.0235658	-0.26429	-0.201219	0.172381	-0.412043	-0.210825	-0.263112	-0.0229648	0.37788	0.0247317	0.292932
ILMN_3188984	C20ORF199	mod2	0.276757	-0.710562	0.564616	0.191512	-0.460164	-0.338841	0.494504	0.226797	0.311313	0.373771	0.0874795	0.29164	0.226372	0.489078	0.245381	-0.105393	-0.258056	-0.267486
ILMN_2387599	C20ORF24	mod0	-0.413648	0.104903	-0.101151	-0.306683	0.546991	-0.226855	-0.216051	-0.542201	0.209409	0.107707	0.315493	-0.183639	-0.150733	-0.564574	-0.27359	0.324765	0.120572	0.0930432
ILMN_1679195	C20ORF24	mod0	-0.39718	0.0461731	-0.0222126	-0.314822	0.472155	-0.185634	-0.199208	-0.476135	0.23958	0.0921266	0.365034	-0.142384	-0.0694586	-0.523226	-0.197763	0.298156	0.116416	-0.0355702
ILMN_2283388	C20ORF24	mod0	-0.489912	-0.0203123	-0.0203011	-0.361482	0.556941	-0.279725	-0.2546	-0.623737	0.46789	0.352193	0.357365	-0.0549728	0.0783442	-0.610969	-0.334697	0.171319	0.0985386	-0.108128
ILMN_1684629	C20ORF26	mod0	0.557482	-0.280675	0.50243	-0.174694	-0.535152	0.429553	0.227923	0.546941	0.0432906	-0.165339	0.472572	-0.0611653	0.147771	0.303994	0.59615	0.509199	-0.353918	-0.25897
ILMN_1674394	C20ORF3	mod0	0.205378	-0.678613	0.571635	0.290162	-0.459544	-0.402359	0.623934	0.121824	0.142653	0.13997	-0.00981801	0.493568	0.355764	0.432264	0.164769	0.15836	0.108049	-0.0928845
ILMN_1728168	C20ORF45	mod0	0.10432	-0.550072	0.560065	-0.185699	-0.0198153	-0.390095	0.245366	-0.173337	0.572099	0.335723	0.283325	0.156074	0.287443	-0.0168214	0.045191	0.215109	-0.0788879	-0.175478
ILMN_1782095	C20ORF55	mod0	0.102438	0.0457126	0.147388	-0.255533	-0.335439	0.573164	-0.053213	0.365899	-0.0443977	-0.342331	0.225965	-0.270139	0.242868	0.154519	0.448016	0.378123	-0.0258454	0.0129782
ILMN_1813344	C20ORF7	mod4	-0.631961	0.283835	-0.379732	-0.366779	0.820921	-0.385654	-0.510073	-0.716261	0.2653	0.395115	-0.000325184	-0.190559	-0.281779	-0.79138	-0.540826	-0.194363	0.285792	0.00894757
ILMN_2350607	C20ORF7	mod4	-0.557415	0.3066	-0.394066	-0.269171	0.819583	-0.423697	-0.431847	-0.730828	0.187187	0.32006	-0.100187	-0.117851	-0.260675	-0.733037	-0.582148	-0.190887	0.256012	0.147997
ILMN_2176251	C20ORF72	mod0	-0.233664	0.424893	-0.286398	-0.439595	0.3242	0.388938	-0.509798	-0.0688637	-0.019404	-0.0138114	0.190762	-0.478022	-0.235614	-0.449049	-0.0708531	0.280521	0.105823	0.0713451
ILMN_1715625	C20ORF94	mod0	-0.326834	-0.108593	-0.111543	0.22464	0.132328	-0.415022	-0.0166174	-0.227611	0.211998	0.229727	-0.432017	0.250687	0.065919	0.0167065	-0.376102	-0.576556	0.327128	-0.187253
ILMN_1728403	C21ORF119	mod0	-0.62145	-0.0348582	-0.0598979	-0.46879	0.335709	-0.0163118	-0.481507	-0.337902	0.627118	0.469005	0.161556	-0.134676	0.1523	-0.468391	-0.219404	-0.248868	0.322156	-0.517724
ILMN_1749424	C21ORF122	mod0	0.42106	-0.347602	0.404744	0.320012	-0.491548	-0.0190224	0.452814	0.414308	-0.152327	-0.213103	-0.109195	0.310596	0.00856016	0.516604	0.280047	0.0709069	-0.0794959	-0.156361
ILMN_1663893	C21ORF128	mod0	-0.526806	0.171125	-0.237176	-0.412415	0.542268	-0.180648	-0.47479	-0.509303	0.329193	0.370674	0.154192	-0.336111	-0.176919	-0.572071	-0.273959	-0.164209	0.160392	-0.0793808
ILMN_1758806	C21ORF2	mod0	-0.0270311	0.342939	-0.255747	-0.044918	0.24664	0.0472729	-0.192441	0.0503925	-0.333432	-0.353772	-0.157486	-0.153844	-0.370524	-0.0912474	-0.0946957	-0.118438	0.0751285	0.0475026
ILMN_3178967	C21ORF30	mod0	0.253368	-0.446333	0.37156	0.0794644	-0.102073	-0.316256	0.286374	-0.0191513	0.265631	0.332028	0.125447	0.166716	-0.0619193	0.0972439	0.0826926	0.0364459	-0.370593	-0.267527
ILMN_1682812	C21ORF33	mod0	0.0194459	0.270464	-0.227147	0.0212444	0.419896	-0.234337	-0.165556	-0.217657	-0.148578	-0.124811	-0.248334	-0.0168608	-0.302972	-0.192665	-0.385905	-0.0994287	0.0544174	0.16615
ILMN_1737588	C21ORF33	mod1	-0.0918838	0.529588	-0.499181	0.0769777	0.511321	-0.0982046	-0.314775	-0.204483	-0.345613	-0.278359	-0.40678	-0.0320893	-0.301082	-0.239029	-0.466202	-0.274672	0.0516479	0.259693
ILMN_2386205	C21ORF33	mod0	0.0384394	0.366732	-0.309211	0.0969138	0.391365	-0.137543	-0.194553	-0.161815	-0.242389	-0.232672	-0.342435	0.0189537	-0.222782	-0.138925	-0.405452	-0.173876	0.0382957	0.237329
ILMN_1690703	C21ORF34	mod9	-0.306347	-0.230371	0.0220146	0.0869247	0.234676	-0.493975	-0.0845113	-0.428485	0.471139	0.589762	-0.285283	0.422857	0.287714	-0.187637	-0.454508	-0.577816	0.0488439	-0.340407
ILMN_1702226	C21ORF34	mod9	-0.431534	-0.368436	0.187716	-0.208761	0.203866	-0.422883	-0.129474	-0.425886	0.722019	0.698574	0.0936072	0.245664	0.372091	-0.303933	-0.26585	-0.37691	0.0797636	-0.501033
ILMN_2283814	C21ORF34	mod0	-0.401933	0.171387	-0.205831	-0.151097	0.0845366	0.028641	-0.130548	-0.112222	-0.172192	0.0197906	-0.0703568	-0.104379	0.00772351	-0.201252	-0.0249111	0.0851922	0.763254	0.219431
ILMN_1675632	C21ORF37	mod0	-0.372574	0.0207084	-0.0560079	-0.242078	0.0247376	0.0536422	-0.0440631	0.0098423	-0.143939	-0.0309428	0.20442	-0.395022	-0.219683	-0.0401034	0.211466	0.20219	0.517829	0.155372
ILMN_2356311	C21ORF51	mod4	-0.573348	0.252185	-0.401328	-0.162896	0.811037	-0.431545	-0.426794	-0.866628	0.384339	0.463733	-0.0815354	-0.0272112	-0.109488	-0.730871	-0.727445	-0.24257	0.14845	0.0910186
ILMN_2266005	C21ORF51	mod4	-0.627239	0.348562	-0.525793	-0.0974118	0.826186	-0.444746	-0.471342	-0.842926	0.241969	0.447074	-0.24961	-0.0205824	-0.216088	-0.71347	-0.797228	-0.350972	0.2815	0.0893603
ILMN_2411127	C21ORF57	mod0	-0.482235	-0.116308	-0.150829	0.0202395	0.144052	-0.34704	-0.130203	-0.266669	0.331317	0.437599	-0.240779	0.128467	0.0755006	-0.12819	-0.243985	-0.604551	0.371595	-0.243117
ILMN_1656297	C21ORF57	mod0	-0.586451	-0.159216	-0.113451	-0.0182268	0.130518	-0.340477	-0.143739	-0.247637	0.368093	0.42465	-0.185394	0.154894	0.112497	-0.138538	-0.231257	-0.570474	0.568915	-0.348296
ILMN_1795836	C21ORF57	mod0	-0.344937	-0.310691	0.0637147	0.0144768	0.0221944	-0.364586	-0.031176	-0.178168	0.449329	0.494193	-0.116407	0.189278	0.0950836	-0.0364995	-0.140114	-0.508465	0.284007	-0.416043
ILMN_1695959	C21ORF63	mod0	0.212086	0.0485601	-0.083065	0.205687	-0.204135	0.0487989	0.282836	0.0959602	-0.388752	-0.147445	-0.0245789	-0.0694678	-0.0862631	0.187946	0.128885	0.294196	0.0171328	0.536245
ILMN_1699071	C21ORF7	mod0	0.350166	-0.227204	0.382239	-0.0916753	-0.53616	0.494562	0.12424	0.453857	0.12174	-0.0138849	0.224561	0.00672325	0.290035	0.283189	0.461203	0.234497	-0.273155	-0.350311
ILMN_2104924	C21ORF70	mod10	0.215217	-0.52902	0.554448	-0.138788	-0.273135	-0.156993	0.358412	0.131326	0.265573	0.0870493	0.582205	0.0478451	0.0149256	0.113903	0.400772	0.437641	-0.262342	-0.258934
ILMN_1793572	C21ORF81	mod5	-0.0485597	0.367007	-0.158881	-0.365214	-0.0966329	0.691725	-0.40547	0.39025	-0.14408	-0.313917	0.119595	-0.424926	-0.0116893	0.0032808	0.353659	-0.068103	-0.0543784	-0.198265
ILMN_2110496	C21ORF91	mod0	0.328569	0.0469246	-0.00528337	0.0362932	0.0400685	0.0753698	0.0705704	0.00570097	0.0185272	-0.0903719	0.0162419	-0.0998651	0.0316265	0.0473321	-0.0129569	0.107686	-0.660873	0.267473
ILMN_1764410	C22ORF13	mod1	-0.39862	0.734975	-0.708825	-0.124349	0.615674	0.11244	-0.507049	-0.348365	-0.405186	-0.246678	-0.165893	-0.323785	-0.462536	-0.541477	-0.380023	0.000539164	0.249992	0.314538
ILMN_1789405	C22ORF25	mod0	0.050862	-0.0630807	0.092438	0.00458375	0.239763	-0.274201	0.0604162	-0.2187	0.15498	0.00589588	0.153614	0.0654447	-0.0300196	-0.154735	-0.189666	0.0959558	-0.0346222	0.0230007
ILMN_1759595	C22ORF29	mod0	0.427896	-0.214889	0.384352	0.112109	-0.352149	0.238852	0.297958	0.346667	-0.0474031	-0.380711	0.387511	0.240562	0.366244	0.321798	0.318875	0.391125	-0.504573	-0.154425
ILMN_3307887	C22ORF30	mod8	-0.240627	-0.425489	0.24139	-0.28528	0.145281	-0.385232	-0.114112	-0.247418	0.728074	0.761522	0.201133	0.105527	0.154116	-0.224047	-0.108744	-0.292054	-0.065621	-0.483005
ILMN_1663417	C22ORF33	mod0	-0.514552	0.126775	-0.183092	-0.120181	0.0461739	0.0443382	-0.128159	-0.0743926	-0.136623	-0.0742541	-0.0399079	-0.121612	0.0347155	-0.101009	-0.0118334	0.0498373	0.819732	0.10986
ILMN_1804884	C22ORF39	mod0	-0.321368	0.444783	-0.325354	-0.389233	0.3952	0.239223	-0.424682	-0.244786	-0.129587	-0.177533	0.259214	-0.394883	-0.204446	-0.498699	-0.0676449	0.311377	0.198561	0.14849
ILMN_1652512	C2CD2	mod3	0.376554	-0.0500163	-0.0627663	0.814917	-0.192673	-0.307468	0.586734	-0.036015	-0.468276	-0.339401	-0.548064	0.386918	-0.049527	0.475057	-0.213918	-0.0181342	-0.16565	0.607124
ILMN_3248551	C2CD4B	mod0	-0.293044	0.225209	-0.275889	0.0304691	0.234779	-0.0532771	-0.156571	-0.261823	-0.101606	0.0845399	-0.288545	0.117804	0.351484	-0.169793	-0.321486	-0.154036	0.184139	0.366633
ILMN_1795419	C2ORF24	mod0	0.17313	-0.25523	0.365331	-0.216983	-0.087834	-0.0665405	0.178348	0.159927	0.105791	-0.0609887	0.425897	-0.22652	-0.19748	0.145119	0.321725	0.355949	0.0289967	-0.100504
ILMN_2090558	C2ORF25	mod0	-0.432045	0.180761	-0.259021	-0.113293	0.53149	-0.232852	-0.306338	-0.538287	0.317463	0.272675	-0.147554	-0.0831603	0.0735231	-0.370283	-0.505343	-0.254307	0.0522113	0.166712
ILMN_1699724	C2ORF3	mod0	-0.556091	-0.0350508	-0.0825067	-0.257829	0.240689	-0.128314	-0.340418	-0.219637	0.391015	0.318862	-0.0601245	-0.107798	-0.0267721	-0.235937	-0.1824	-0.39941	0.315779	-0.360248
ILMN_2182148	C2ORF32	mod3	0.214094	0.0866687	-0.172887	0.510255	-0.0369602	-0.15355	0.240275	-0.0873167	-0.24688	0.0470954	-0.534431	0.199316	-0.08705	0.245835	-0.247227	-0.297929	-0.205167	0.360633
ILMN_1738099	C2ORF34	mod0	0.590526	-0.182035	0.359263	0.135585	-0.609037	0.410977	0.360854	0.554313	-0.2376	-0.331145	0.236045	-0.11871	0.0306376	0.489478	0.510089	0.506846	-0.387951	0.0667281
ILMN_1676822	C2ORF40	mod3	0.110549	0.0240313	-0.189655	0.538951	-0.170765	-0.110517	0.332749	-0.020071	-0.347175	-0.121155	-0.445674	0.161886	0.00870657	0.303253	-0.145923	-0.0644534	0.0589765	0.455588
ILMN_1660275	C2ORF43	mod0	0.0607802	-0.0326321	0.0141229	0.233737	-0.164359	0.0420132	0.159833	0.0924662	-0.134444	-0.194627	-0.040147	0.14583	0.127047	0.212956	0.034974	-0.0169234	-0.219307	-0.0506432
ILMN_1795007	C2ORF47	mod4	-0.595913	0.537307	-0.594173	-0.280861	0.869071	-0.204602	-0.639758	-0.68295	0.193499	0.248763	-0.175467	-0.230634	-0.257502	-0.765052	-0.701076	-0.288897	0.384218	0.158712
ILMN_1701131	C2ORF49	mod8	-0.479005	-0.149409	0.114171	-0.499981	0.3394	-0.107268	-0.331691	-0.388955	0.670153	0.438044	0.483661	-0.0729726	0.25403	-0.49629	-0.118983	0.0993094	0.0950871	-0.443506
ILMN_3243366	C2ORF55	mod0	0.0821744	-0.37149	0.38467	-0.0271343	-0.334979	-0.112904	0.381389	0.139225	-0.12407	0.052432	0.236651	0.1517	0.164306	0.136149	0.374683	0.471777	0.275137	0.154963
ILMN_1722186	C2ORF56	mod0	-0.109536	-0.0307744	0.0334507	-0.12965	0.436391	-0.398721	-0.0708058	-0.388893	0.157354	0.174024	0.0195246	0.0663641	-0.0514371	-0.319895	-0.365898	0.138082	0.0600099	0.0937515
ILMN_1787370	C2ORF56	mod0	0.260737	-0.137472	0.286884	-0.0229705	0.061877	-0.132131	0.230463	-0.130806	-0.00576085	-0.127657	0.281675	0.0803407	0.0983337	-0.00701735	0.00044918	0.51445	-0.203062	0.130937
ILMN_1805148	C2ORF63	mod0	0.394911	-0.150931	0.331457	-0.0921333	-0.337454	0.317379	0.0881129	0.426374	0.084438	-0.0620048	0.267123	0.0140966	0.120157	0.247104	0.3199	0.132944	-0.335469	-0.368848
ILMN_3251616	C2ORF67	mod0	0.650848	-0.0412511	0.240076	0.143573	-0.325982	0.282634	0.285303	0.453738	-0.25163	-0.467635	0.129335	0.0074193	0.135437	0.392815	0.344411	0.376199	-0.56082	0.202583
ILMN_3247681	C2ORF68	mod5	0.535129	0.257078	-0.00455799	0.153306	-0.239749	0.515591	0.0928283	0.455102	-0.475191	-0.568738	0.0630564	-0.102702	-0.0405449	0.341472	0.251966	0.206753	-0.599155	0.0647461
ILMN_2229940	C2ORF7	mod4	-0.577531	0.498622	-0.656121	-0.131823	0.842731	-0.356569	-0.548818	-0.643447	0.0631063	0.250247	-0.315022	-0.132451	-0.36922	-0.62068	-0.675523	-0.564361	0.165588	0.100219
ILMN_1726729	C2ORF76	mod0	-0.322404	0.220521	-0.364227	-0.102718	0.497303	-0.190333	-0.451056	-0.389691	0.398598	0.356763	-0.297357	0.104184	0.0227331	-0.470371	-0.500064	-0.58266	0.0551483	-0.19714
ILMN_1692707	C2ORF79	mod4	-0.68323	0.516373	-0.704201	-0.176314	0.86223	-0.305143	-0.619343	-0.722274	0.139663	0.356938	-0.295748	-0.144095	-0.332582	-0.756882	-0.712687	-0.523102	0.2281	0.0478559
ILMN_1774265	C2ORF82	mod0	0.535517	-0.289614	0.37967	0.102939	-0.379828	0.00542255	0.275484	0.38169	0.0292006	-0.0345035	0.071824	0.215603	0.0587623	0.307308	0.231558	0.128548	-0.213762	-0.181961
ILMN_2193175	C3ORF1	mod4	-0.455292	0.537557	-0.531908	-0.296415	0.76167	-0.0590516	-0.62817	-0.539089	0.112216	0.138456	-0.122004	-0.302533	-0.365917	-0.707962	-0.549569	-0.189448	0.301185	0.113501
ILMN_2224486	C3ORF14	mod3	0.218684	-0.371259	0.139111	0.746711	-0.217976	-0.600448	0.598254	-0.0382298	-0.119546	-0.0354143	-0.457895	0.607994	0.0555979	0.510567	-0.23224	-0.308486	-0.0295134	0.142582
ILMN_1728581	C3ORF18	mod1	-0.379955	0.863766	-0.856033	-0.0147363	0.630558	0.188249	-0.607989	-0.251278	-0.432403	-0.292004	-0.473482	-0.360495	-0.503802	-0.393488	-0.483422	-0.408001	0.128746	0.35361
ILMN_1671116	C3ORF21	mod0	0.184505	0.137752	-0.101387	0.462809	-0.242008	0.181348	0.168062	0.216207	-0.32987	-0.448416	-0.270345	0.301302	0.202104	0.323982	-0.037663	-0.155373	-0.159895	0.129168
ILMN_1653228	C3ORF22	mod0	-0.596401	0.170692	-0.308275	-0.214279	0.307119	-0.101322	-0.331619	-0.251269	0.0394773	0.100389	-0.0404124	-0.0946095	-0.0223922	-0.38615	-0.206542	-0.138848	0.422103	-0.101919
ILMN_1671387	C3ORF23	mod0	0.12548	0.131753	-0.082241	0.028986	0.253935	-0.00124224	-0.142665	-0.220045	0.192161	0.0694149	-0.103756	0.0931255	0.0356805	-0.263015	-0.352831	0.102301	-0.210232	0.0209383
ILMN_2246105	C3ORF23	mod1	-0.344284	0.798331	-0.770552	-0.150909	0.627951	0.158929	-0.704	-0.240355	-0.261818	-0.176326	-0.427735	-0.280585	-0.420599	-0.518852	-0.484971	-0.457433	0.191045	0.109138
ILMN_1754423	C3ORF23	mod1	-0.169103	0.778686	-0.666503	-0.161143	0.467572	0.351879	-0.579178	-0.0900622	-0.413856	-0.270704	-0.323347	-0.476295	-0.452736	-0.384028	-0.263392	-0.0949776	0.0469139	0.439361
ILMN_1705753	C3ORF26	mod0	-0.214988	-0.318198	0.0991795	-0.0437799	-0.0562581	-0.250773	-0.0142164	-0.0123249	0.436993	0.500842	-0.01338	0.121567	-0.0204969	0.0272468	0.00997208	-0.502083	0.0344447	-0.466763
ILMN_2215545	C3ORF26	mod0	-0.340602	-0.199457	0.0703717	-0.236808	0.0282907	-0.102282	-0.138526	-0.126541	0.416975	0.44597	0.0838573	0.0711427	0.147469	-0.164309	0.0188403	-0.282482	0.138535	-0.441763
ILMN_1793724	C3ORF31	mod4	-0.41857	0.41964	-0.553532	-0.0856849	0.580662	-0.192765	-0.436944	-0.424033	0.0554821	0.240461	-0.245814	-0.20061	-0.421218	-0.509801	-0.460169	-0.461746	0.278201	0.0608133
ILMN_1697742	C3ORF38	mod0	0.16793	-0.156379	0.188115	0.0643408	-0.0785498	-0.0434264	0.14188	-0.111428	0.153151	0.0782943	0.0594949	0.25823	0.452159	0.0152799	-0.0398416	0.201224	-0.195953	-0.0402063
ILMN_2078264	C3ORF38	mod0	-0.0937787	-0.28976	0.18191	0.103886	0.0633289	-0.418638	0.180278	-0.332805	0.244219	0.378077	-0.100502	0.288979	0.0787894	-0.0917128	-0.234121	0.0785072	0.255931	-0.140305
ILMN_1775136	C3ORF45	mod1	-0.231342	0.704346	-0.660388	0.0115884	0.344797	0.3457	-0.597244	-0.0543794	-0.206602	-0.151962	-0.432912	-0.157485	-0.198093	-0.260238	-0.379509	-0.547223	0.182502	0.0403439
ILMN_1690454	C3ORF54	mod0	-0.400868	-0.265646	0.300664	-0.584394	-0.13348	0.233623	-0.166657	0.0486991	0.398854	0.249553	0.526851	-0.215757	0.357328	-0.18998	0.388108	0.31514	0.258851	-0.309749
ILMN_1797372	C3ORF58	mod0	0.415497	-0.284827	0.278687	0.325361	-0.13076	-0.313285	0.390103	-0.0542724	0.0220901	0.126011	-0.158501	0.401425	0.266333	0.245114	-0.136624	0.0789132	-0.390547	0.19113
ILMN_1700967	C3ORF59	mod0	-0.528209	-0.0079225	0.0253743	-0.504525	0.0585086	0.239693	-0.402425	0.0625185	0.337223	0.177028	0.359585	-0.152604	0.164872	-0.290137	0.187395	-0.125838	0.349463	-0.535483
ILMN_1691557	C3ORF60	mod0	-0.0315748	-0.134298	0.179573	-0.194346	-0.013878	0.0577721	-0.17262	-0.0332588	0.405925	0.209451	0.0903384	0.214006	0.416926	-0.108193	-0.00968882	-0.128469	0.00371645	-0.379437
ILMN_1661409	C3ORF63	mod0	0.281853	0.212093	-0.0795996	0.0228484	-0.0282854	0.305888	0.0142376	0.203164	-0.249902	-0.344202	0.0773268	-0.153681	0.00818769	0.129472	0.109743	0.210278	-0.419402	0.244396
ILMN_2136455	C3ORF64	mod0	0.539208	-0.0855061	0.2076	0.199006	-0.512535	0.247547	0.314997	0.567509	-0.403215	-0.291956	0.0597428	0.0362244	-0.0349617	0.45938	0.455508	0.180362	-0.195581	-0.0288656
ILMN_1687084	C3ORF64	mod0	0.676911	-0.0261536	0.179853	0.391254	-0.538903	0.338483	0.475509	0.575058	-0.504344	-0.603351	-0.0928509	-0.0436041	0.0252008	0.690606	0.39247	0.294677	-0.452167	0.306192
ILMN_1660519	C3ORF70	mod3	0.331107	0.171854	-0.221436	0.612994	-0.107943	-0.0357134	0.334775	0.034482	-0.533911	-0.445386	-0.369979	0.084644	-0.157876	0.388111	-0.138334	0.0537557	-0.360619	0.552013
ILMN_2135339	C3ORF70	mod3	0.318846	0.146141	-0.194206	0.628427	-0.11449	-0.0631519	0.362683	-0.00260292	-0.443125	-0.364543	-0.353489	0.103213	-0.101756	0.368841	-0.193452	0.0396082	-0.272575	0.549018
ILMN_1724990	C3ORF75	mod0	-0.269601	0.358759	-0.28483	-0.154766	0.492942	0.0035028	-0.350238	-0.373893	0.00231508	-0.0626354	0.0278809	-0.0881335	-0.158796	-0.413835	-0.33931	-0.0215373	-0.0386973	-0.0132153
ILMN_3247844	C4ORF10	mod0	-0.378586	-0.0482433	-0.0957471	0.0503237	0.320704	-0.460617	-0.0387123	-0.473945	0.163294	0.278017	-0.197932	0.197853	0.115015	-0.257685	-0.437825	-0.113181	0.363781	0.0808985
ILMN_1672124	C4ORF18	mod3	0.231795	0.243484	-0.269411	0.613665	0.145748	-0.188651	0.195121	-0.14397	-0.348845	-0.375418	-0.579954	0.327371	-0.0808557	0.12069	-0.46082	-0.0828645	-0.181608	0.506622
ILMN_1761941	C4ORF18	mod3	-0.0533817	0.281689	-0.392304	0.576148	0.235281	-0.261264	0.0546222	-0.267359	-0.248918	-0.191035	-0.677506	0.368549	-0.0172497	0.0181202	-0.554194	-0.408732	0.0848852	0.420668
ILMN_1798129	C4ORF23	mod0	0.0971655	0.118756	-0.0157931	-0.0840614	0.140415	0.0448138	-0.0178422	-0.0706937	-0.0421762	-0.130621	0.11534	-0.212657	-0.280848	-0.0880975	0.0370799	0.174658	-0.130765	0.0877596
ILMN_1698677	C4ORF27	mod8	-0.213023	-0.310745	0.241966	-0.187011	0.197426	-0.259349	-0.0863182	-0.32675	0.706344	0.447468	0.117458	0.220003	0.41966	-0.225028	-0.219148	-0.251928	-0.143217	-0.380926
ILMN_1761963	C4ORF29	mod0	0.33058	0.416829	-0.26698	0.117022	0.018014	0.331346	-0.0760869	0.299275	-0.436688	-0.600407	-0.206358	-0.25943	-0.269159	0.17786	0.0506229	0.00777689	-0.207608	0.368254
ILMN_1689176	C4ORF31	mod0	-0.242701	0.132455	-0.0468909	-0.276294	0.183138	0.167107	-0.219685	-0.100146	0.0800388	-0.0450464	0.095797	-0.182636	0.194587	-0.194513	-0.0531109	0.148746	0.110049	0.114539
ILMN_1700257	C4ORF32	mod0	-0.0581104	0.0257511	-0.0531227	0.141113	0.0261304	-0.166765	0.197003	-0.172695	-0.309788	-0.0118183	-0.0253514	0.0716875	-0.0150839	-0.0375148	-0.0560855	0.260404	0.170386	0.436237
ILMN_1666827	C4ORF41	mod0	0.325884	0.412472	-0.183576	0.0988708	-0.026393	0.493115	-0.0677515	0.20433	-0.321073	-0.517076	-0.0281243	-0.182132	-0.0133454	0.0951535	0.0412806	0.224234	-0.209046	0.38762
ILMN_2338921	C4ORF41	mod0	-0.256276	0.420508	-0.228466	-0.504791	0.251955	0.444138	-0.565823	-0.0202894	0.0909549	-0.0364483	0.161564	-0.384395	-0.0538255	-0.435749	0.00372929	0.0977887	0.385722	-0.082127
ILMN_1746819	C5	mod0	0.55772	-0.103812	0.11831	0.513799	-0.28979	-0.131333	0.516579	0.157697	-0.345288	-0.309826	-0.26973	0.0745685	-0.157515	0.489033	0.0287928	0.181255	-0.214987	0.481651
ILMN_1680738	C5ORF13	mod1	-0.345596	0.876694	-0.917097	0.14937	0.551954	0.196883	-0.583894	-0.245456	-0.419292	-0.274238	-0.633766	-0.218716	-0.375951	-0.308564	-0.570698	-0.600334	0.122336	0.33483
ILMN_1654542	C5ORF21	mod3	0.424648	-0.316079	0.217752	0.70888	-0.390209	-0.415771	0.666408	0.163911	-0.429981	-0.180427	-0.487412	0.537027	-0.0339941	0.558775	0.0155055	-0.0790018	-0.0404971	0.207642
ILMN_1796595	C5ORF22	mod0	-0.0384021	0.302797	-0.275744	0.138248	0.154862	-0.0345924	-0.153673	-0.0195391	-0.342903	-0.215796	-0.427974	-0.0622777	-0.379454	-0.0692064	-0.265446	-0.0306254	0.363462	0.165334
ILMN_1743939	C5ORF24	mod0	0.335634	-0.0926513	0.132195	0.27775	-0.079583	-0.0795964	0.324816	0.0338427	-0.0787897	-0.155777	-0.051452	0.00363409	-0.0514147	0.292255	-0.0801447	0.219665	-0.257896	0.284156
ILMN_1763326	C5ORF25	mod0	-0.117538	0.415847	-0.338656	-0.0963441	0.0855379	0.393132	-0.172036	0.154735	-0.413719	-0.469172	0.147042	-0.52269	-0.382285	-0.0122206	0.190894	0.125622	-0.0553428	0.249974
ILMN_1694798	C5ORF28	mod0	0.116446	-0.222269	0.254203	-0.188877	0.0224412	-0.180001	0.107436	-0.163822	0.183723	0.340054	0.236574	0.00184364	0.128603	-0.167407	0.0729128	0.39413	-0.0336527	0.276899
ILMN_1677292	C5ORF30	mod2	-0.156217	-0.699463	0.678814	-0.445686	-0.0913438	-0.288807	0.152171	-0.0839755	0.706425	0.500026	0.6381	0.071547	0.28359	-0.0850687	0.288488	0.278574	0.0187678	-0.556912
ILMN_1761566	C5ORF32	mod1	-0.227871	0.774879	-0.709546	0.049486	0.556825	0.239959	-0.554542	-0.312626	-0.19848	-0.286331	-0.327018	-0.183796	-0.231535	-0.421775	-0.525035	-0.332791	-0.0191658	0.226016
ILMN_1757636	C5ORF35	mod4	-0.369599	0.0639839	-0.0754078	-0.470175	0.545063	-0.183402	-0.373512	-0.459602	0.387951	0.291008	0.295628	-0.182306	-0.0388104	-0.600615	-0.220476	0.0965954	-0.0204839	-0.0599101
ILMN_2225577	C5ORF37	mod0	0.0238256	-0.46633	0.478545	-0.235558	-0.210617	0.0222966	0.0837504	0.0538977	0.589026	0.402582	0.363015	0.119748	0.468355	0.0525168	0.150384	0.151949	-0.0815915	-0.390326
ILMN_2098616	C5ORF39	mod0	-0.179385	0.162546	-0.252567	-0.150576	0.336218	-0.0728192	-0.36547	-0.234633	0.344495	0.300058	-0.146987	0.0753222	0.199698	-0.323017	-0.329834	-0.424237	-0.114371	-0.0374991
ILMN_1728742	C5ORF4	mod0	0.390021	0.18678	-0.155869	0.465297	-0.124804	0.0582169	0.172696	0.359499	-0.55509	-0.496353	-0.488209	0.0638373	-0.283326	0.428941	-0.0638287	-0.114019	-0.181689	0.324192
ILMN_1776788	C5ORF41	mod0	0.370641	0.0137342	0.151313	-0.0185248	-0.255295	0.383766	0.104798	0.367614	-0.182037	-0.277861	0.144917	-0.212503	0.011347	0.256429	0.323147	0.391845	-0.316356	0.12116
ILMN_2195821	C5ORF41	mod0	0.376751	-0.218582	0.348645	-0.0305933	-0.454231	0.336858	0.248579	0.400252	-0.0347819	-0.139599	0.238376	-0.143891	0.222133	0.354812	0.462798	0.429145	-0.327004	0.0884793
ILMN_1658439	C5ORF44	mod0	0.224846	-0.233044	0.236334	0.0109262	0.0400487	-0.243065	0.173714	-0.133808	0.189764	0.0968295	0.0710852	-0.013065	-0.0371116	0.0547943	-0.0497098	0.233465	-0.300885	0.107983
ILMN_1726930	C5ORF44	mod0	0.261463	0.217219	0.0178264	-0.228791	0.00845488	0.39279	-0.0647557	0.215979	-0.233403	-0.354335	0.23717	-0.52493	-0.238665	0.0591655	0.233332	0.439341	-0.318158	0.29052
ILMN_1673478	C5ORF5	mod3	0.258473	0.0848839	-0.187298	0.678472	-0.0870812	-0.26519	0.341853	0.0663811	-0.422032	-0.290652	-0.57178	0.281063	-0.280063	0.426402	-0.228704	-0.395754	-0.0191467	0.281265
ILMN_3237850	C5ORF51	mod0	0.531013	0.198204	-0.128616	0.525176	-0.172372	0.0978538	0.273912	0.243839	-0.493918	-0.453066	-0.430247	0.171609	-0.0826609	0.378218	-0.083144	0.0992218	-0.239129	0.540031
ILMN_1783023	C5ORF51	mod3	0.299749	0.278577	-0.292185	0.518516	0.00485441	0.00164016	0.116893	0.132916	-0.480219	-0.406785	-0.49951	0.179766	-0.268359	0.251123	-0.220431	-0.11454	-0.149546	0.258285
ILMN_1685854	C5ORF53	mod14	0.21517	-0.0464446	0.220399	-0.300304	-0.464504	0.550252	-0.0331383	0.619641	-0.15534	-0.230501	0.311976	-0.225845	0.088313	0.196502	0.682128	0.264529	-0.0689836	-0.178655
ILMN_1727553	C5ORF54	mod0	0.515411	-0.297142	0.232429	0.436909	-0.232489	-0.274308	0.42967	0.111603	-0.0483327	0.0644209	-0.216889	0.33323	0.0555201	0.361994	-0.0220525	0.0155768	-0.376871	0.194726
ILMN_1684368	C5ORF62	mod3	0.237015	-0.221777	0.0924316	0.503058	-0.125303	-0.387677	0.413988	0.032316	-0.155457	-0.109051	-0.33537	0.348032	-0.198296	0.290243	-0.130792	-0.132482	-0.115429	0.056687
ILMN_1688242	C6	mod6	0.423101	-0.406292	0.299791	0.385309	-0.497825	-0.115523	0.566245	0.28428	-0.0632033	0.047625	-0.0680709	0.176416	0.0456042	0.539629	0.266019	0.0240696	-0.162684	0.120943
ILMN_2370685	C6ORF1	mod8	-0.177933	-0.244836	0.19439	-0.224291	0.0702996	-0.0825865	-0.115716	-0.190813	0.632976	0.333567	0.259936	0.110234	0.410401	-0.149957	-0.0586225	-0.131587	-0.161364	-0.423971
ILMN_1757723	C6ORF106	mod0	0.0157703	0.285408	-0.14796	-0.154878	0.169246	0.172652	-0.0787944	-0.144263	-0.258868	-0.149875	0.271765	-0.292172	-0.318342	-0.255208	0.0799088	0.46243	0.0178253	0.2755
ILMN_1704253	C6ORF106	mod1	-0.333994	0.635274	-0.480396	-0.363614	0.386613	0.453578	-0.598832	-0.187207	-0.158046	-0.170778	0.174066	-0.329501	-0.0744486	-0.552646	-0.0906616	0.0637124	0.124495	0.0221097
ILMN_2380588	C6ORF108	mod0	-0.589028	-0.231951	0.160597	-0.423575	0.253065	-0.221878	-0.222547	-0.316452	0.598392	0.341932	0.227201	-0.00310835	0.236045	-0.326196	-0.0703499	-0.135919	0.39896	-0.372568
ILMN_1720858	C6ORF115	mod0	-0.511705	-0.160262	-0.0399417	0.00617285	0.248729	-0.474124	-0.0720964	-0.383577	0.291212	0.323386	-0.135889	0.320724	0.0765274	-0.225817	-0.316243	-0.44314	0.498168	-0.308651
ILMN_1794829	C6ORF117	mod3	0.071747	0.0128948	-0.161076	0.512467	0.000114476	-0.277653	0.214442	-0.0551178	-0.225496	-0.110766	-0.396143	0.214168	-0.0968118	0.271127	-0.290694	-0.305409	-0.0901085	0.125275
ILMN_1743187	C6ORF120	mod2	0.303438	-0.403819	0.533515	0.000368786	-0.419682	0.130614	0.314529	0.171456	0.155303	0.0320278	0.279471	0.184412	0.401428	0.224746	0.300477	0.414878	-0.135687	-0.204329
ILMN_1790461	C6ORF125	mod0	-0.512688	0.164568	-0.257717	-0.236682	0.563762	-0.22467	-0.472484	-0.523561	0.492921	0.368826	-0.206529	0.037566	0.0948061	-0.490684	-0.535186	-0.441156	0.215487	-0.186937
ILMN_1651987	C6ORF129	mod4	-0.690461	0.351394	-0.554564	-0.0988361	0.749362	-0.350868	-0.578568	-0.648551	0.316445	0.381165	-0.294769	-0.00619641	-0.201861	-0.609097	-0.721316	-0.685984	0.242831	-0.158736
ILMN_1804834	C6ORF130	mod0	-0.109327	0.0710759	-0.0221714	-0.411876	0.354751	0.0308538	-0.371962	-0.240424	0.460422	0.349055	0.267909	-0.194872	-0.101092	-0.469952	-0.169382	0.0918169	0.0417867	-0.158715
ILMN_1742467	C6ORF138	mod0	-0.450364	0.320115	-0.341275	-0.453663	0.385378	0.128371	-0.597632	-0.156644	0.125826	0.226254	-0.038858	-0.435646	-0.362075	-0.439329	-0.104925	-0.223645	0.309388	-0.216657
ILMN_1769789	C6ORF142	mod0	0.142682	0.158175	0.0314306	-0.323579	-0.231264	0.568364	-0.199927	0.394561	-0.0429887	-0.264349	0.263278	-0.423313	-0.172314	0.0500939	0.445817	0.211902	-0.0943152	-0.12999
ILMN_1709026	C6ORF145	mod0	0.044861	0.0215834	-0.028494	0.131	-0.168973	0.0274001	0.115027	0.0888996	-0.244258	-0.0202254	-0.0562603	0.00367392	-0.159627	0.0725535	0.0662499	0.0455268	0.216712	0.19958
ILMN_2413141	C6ORF162	mod4	-0.178679	0.387138	-0.407703	-0.272164	0.527026	-0.0524992	-0.4267	-0.279688	0.0209405	0.190161	-0.0566769	-0.284056	-0.269136	-0.466082	-0.278684	-0.222559	-0.0378219	0.184553
ILMN_1805932	C6ORF163	mod0	-0.575928	0.256932	-0.389749	-0.139913	0.30511	-0.00931219	-0.311301	-0.255621	0.00027552	0.0651335	-0.046153	-0.254	-0.262847	-0.330995	-0.211542	-0.111609	0.484976	0.0311224
ILMN_3262909	C6ORF176	mod0	0.191387	0.0344424	-0.0290909	-0.0178597	0.123161	-0.0304156	-0.0656555	-0.0992123	0.113826	0.133764	0.0742084	-0.0154632	-0.025025	-0.0808145	-0.0780368	-0.0355538	-0.500573	-0.0293042
ILMN_1669831	C6ORF192	mod0	-0.437681	0.264436	-0.427421	0.168958	0.32219	-0.154247	-0.265476	-0.19277	-0.00509907	0.00733489	-0.446986	0.0873088	-0.100849	-0.0548389	-0.397819	-0.77468	0.231871	-0.159468
ILMN_1778951	C6ORF203	mod4	-0.844977	0.389052	-0.529681	-0.516499	0.763986	-0.210732	-0.698712	-0.6714	0.302823	0.5022	-0.0570415	-0.353127	-0.237051	-0.822177	-0.481405	-0.323058	0.631713	0.0259911
ILMN_2270100	C6ORF204	mod0	0.27939	0.275772	-0.097961	-0.0530858	-0.0448155	0.380588	0.00177515	0.150576	-0.403406	-0.275702	0.0718059	-0.359586	-0.326613	0.00789687	0.223318	0.417258	-0.265686	0.30806
ILMN_1793559	C6ORF204	mod0	0.258315	0.123425	-0.00505653	0.0585317	-0.0767617	0.170827	0.195955	0.0608499	-0.372648	-0.224136	0.0258187	-0.177039	-0.145444	0.0992727	0.169809	0.3922	-0.175232	0.364361
ILMN_1798108	C6ORF211	mod0	0.292114	0.289449	-0.142326	0.125846	0.197116	0.106651	-0.0283115	-0.12106	-0.158421	-0.270082	-0.13371	0.0646577	0.0694283	-0.0822962	-0.238597	0.120221	-0.455099	0.382928
ILMN_2186678	C6ORF211	mod0	-0.354489	0.117473	-0.134999	-0.435428	0.368557	-0.0868894	-0.344659	-0.382434	0.283169	0.47662	0.0194222	-0.222858	0.0177464	-0.511682	-0.235485	0.0955529	0.325269	0.128015
ILMN_1802942	C6ORF25	mod0	-0.244919	0.470481	-0.451566	-0.0311772	0.25507	0.14905	-0.36359	-0.0612564	-0.345553	-0.198304	-0.259245	-0.156736	-0.385462	-0.227501	-0.145677	-0.246395	0.0804087	-0.0473124
ILMN_2391765	C6ORF48	mod3	0.347149	-0.452338	0.271102	0.542813	-0.320884	-0.449283	0.507027	0.130229	0.00190983	0.207012	-0.294297	0.412727	-0.0633007	0.493129	-0.059981	-0.283604	-0.119971	-0.00948533
ILMN_1728057	C6ORF57	mod8	-0.796094	0.179431	-0.325299	-0.429052	0.623139	-0.229659	-0.608116	-0.626388	0.565529	0.565708	-0.0541933	-0.0849496	0.0732268	-0.67849	-0.45436	-0.525148	0.447533	-0.349177
ILMN_1653797	C6ORF62	mod0	0.748939	-0.154146	0.34546	0.299189	-0.629875	0.280527	0.445254	0.62413	-0.454955	-0.436601	-0.0350375	0.186796	0.0744383	0.577056	0.454435	0.366963	-0.368084	0.158051
ILMN_1716728	C6ORF64	mod0	0.253356	-0.261447	0.15267	0.359672	-0.185887	-0.299921	0.328382	0.0775709	-0.049226	0.0458237	-0.197777	0.312016	-0.0682055	0.303327	0.00106571	-0.185463	-0.239476	-0.10075
ILMN_1659524	C6ORF66	mod4	-0.489808	0.268435	-0.394991	-0.134448	0.835558	-0.4886	-0.413808	-0.830084	0.373165	0.40976	-0.135476	-0.043788	-0.182717	-0.670201	-0.750267	-0.273871	0.131267	0.107427
ILMN_2205350	C6ORF66	mod9	-0.618113	0.0154016	-0.211102	-0.173742	0.694523	-0.639575	-0.296928	-0.836838	0.502863	0.612844	-0.0528566	0.116748	-0.0428037	-0.648452	-0.634749	-0.272244	0.39351	-0.0316009
ILMN_1657064	C6ORF70	mod0	0.442177	-0.106704	0.417663	-0.280221	-0.416134	0.565099	0.0650771	0.58815	-0.00629583	-0.270626	0.466334	-0.298229	0.0816328	0.324744	0.589623	0.433341	-0.332133	-0.137556
ILMN_2220403	C6ORF72	mod0	-0.060068	0.218565	-0.248496	-0.106169	0.210334	0.121827	-0.256579	-0.153581	0.226935	0.0649269	0.0631129	-0.339852	-0.157468	-0.182338	-0.192144	-0.0863632	-0.07452	0.0447346
ILMN_1705116	C6ORF85	mod0	0.400595	-0.205327	0.364425	-0.0191419	-0.340308	0.14498	0.262908	0.384945	-0.134006	-0.348189	0.38612	0.128737	0.103297	0.208485	0.436917	0.432518	-0.259786	-0.186206
ILMN_1665117	C6ORF89	mod0	0.564572	-0.274669	0.492369	0.147689	-0.377944	0.175144	0.406586	0.282846	-0.0101948	-0.365483	0.263313	0.099686	0.133876	0.385295	0.275056	0.474285	-0.467489	-0.0911332
ILMN_1763011	C7ORF10	mod1	-0.504497	0.674853	-0.659144	-0.316984	0.500761	0.310499	-0.651306	-0.196647	-0.163172	-0.16377	-0.11681	-0.537294	-0.278094	-0.405109	-0.23759	-0.200958	0.246596	0.154428
ILMN_2183885	C7ORF11	mod0	-0.264374	-0.145316	0.0491597	-0.265725	0.358551	-0.362223	-0.170456	-0.532039	0.461695	0.547989	0.126521	0.140725	0.253929	-0.508869	-0.273578	-0.0216595	-0.0038657	-0.118648
ILMN_1701724	C7ORF20	mod8	0.0747733	-0.492599	0.473101	-0.288958	-0.102729	-0.139743	0.0829442	0.0438405	0.673643	0.479494	0.467091	0.00854564	0.218925	0.043801	0.16996	-0.0132766	-0.233955	-0.460463
ILMN_1795703	C7ORF20	mod0	0.370423	-0.300799	0.408565	-0.0366305	-0.152598	-0.00176438	0.168418	0.110143	0.256868	0.123785	0.310588	0.0510489	-0.0734255	0.104583	0.169608	0.30369	-0.314459	-0.259996
ILMN_1751143	C7ORF23	mod3	0.23084	-0.162537	-0.0354216	0.748201	8.48e-05	-0.576547	0.465046	-0.312801	-0.140377	0.0508541	-0.543349	0.701063	0.260103	0.215432	-0.490753	-0.189595	-0.216566	0.379816
ILMN_1660270	C7ORF28A	mod0	-0.539833	0.220996	-0.30238	-0.219842	0.453654	-0.167844	-0.349513	-0.498279	0.254713	0.348707	-0.0744303	-0.0997928	0.0107787	-0.507484	-0.400072	-0.226418	0.498126	0.0937921
ILMN_1708604	C7ORF28A	mod0	-0.0285554	0.298829	-0.157202	-0.112067	0.228969	0.150589	-0.132884	-0.141303	-0.148221	-0.249479	-0.0797206	-0.270478	-0.116986	-0.182962	-0.147278	0.246624	0.078612	0.344322
ILMN_2246083	C7ORF28B	mod0	-0.0279037	0.122954	-0.184421	0.0938624	0.184216	-0.171822	-0.0396671	-0.0960208	-0.0751133	-0.0491227	-0.30781	-0.0227277	-0.105749	0.0020884	-0.192473	-0.279043	-0.0702063	0.253742
ILMN_1678863	C7ORF29	mod0	-0.363423	-0.256109	0.148157	-0.247025	0.0480414	-0.231413	-0.026628	-0.0818679	0.334443	0.30001	0.171418	-0.100046	-0.00426207	-0.0935198	0.0678191	-0.152261	0.431382	-0.292165
ILMN_1793508	C7ORF36	mod8	-0.368335	-0.130761	0.011325	-0.194898	0.370733	-0.291464	-0.301185	-0.455707	0.757288	0.567134	-0.0205523	0.171638	0.331982	-0.386569	-0.41949	-0.479704	0.0232231	-0.400733
ILMN_1672605	C7ORF41	mod0	0.556616	-0.0759305	0.105761	0.384662	-0.54431	0.204414	0.283711	0.548956	-0.347666	-0.193165	-0.280484	0.170512	0.0199885	0.568745	0.241966	-0.124552	-0.208783	0.0362093
ILMN_1729130	C7ORF42	mod2	0.57475	-0.596423	0.625596	0.33238	-0.573939	-0.0957701	0.603396	0.291162	0.154681	-0.00854334	0.117799	0.48357	0.484586	0.521063	0.251521	0.261209	-0.456853	-0.222257
ILMN_2081335	C7ORF44	mod4	-0.413683	0.579976	-0.595844	-0.0298741	0.766272	-0.189817	-0.477583	-0.647606	-0.0691357	0.0469593	-0.332022	-0.0179876	-0.309295	-0.655864	-0.680342	-0.227998	0.238089	0.1935
ILMN_1741475	C7ORF47	mod2	0.30654	-0.766146	0.784778	-0.0841165	-0.452491	-0.172678	0.43096	0.193228	0.544343	0.318342	0.39881	0.265473	0.391614	0.286279	0.38177	0.258399	-0.310234	-0.464445
ILMN_1718336	C7ORF50	mod0	-0.184044	0.494776	-0.483102	-0.0829137	0.185609	0.324858	-0.485871	0.0635118	-0.068243	-0.139265	-0.312258	-0.249369	-0.0629799	-0.0902477	-0.2301	-0.41718	0.130534	0.0116588
ILMN_1804895	C7ORF53	mod1	-0.309295	0.90306	-0.870667	0.017093	0.480357	0.406756	-0.647712	-0.151962	-0.399347	-0.266648	-0.485395	-0.358965	-0.32903	-0.332056	-0.440117	-0.40912	0.138278	0.372523
ILMN_1655961	C7ORF54	mod7	0.432391	-0.260205	0.366813	-0.000521133	-0.602493	0.318782	0.306718	0.715233	-0.175426	-0.374463	0.298374	-0.132732	-0.0948188	0.545296	0.658186	0.187773	-0.164093	-0.284238
ILMN_1779751	C7ORF55	mod4	-0.645508	0.547173	-0.666078	-0.31046	0.913487	-0.216158	-0.711368	-0.687543	0.234877	0.305858	-0.162781	-0.304614	-0.303175	-0.769552	-0.711021	-0.390484	0.247339	0.0987536
ILMN_3238680	C7ORF55	mod4	-0.609091	0.452141	-0.599157	-0.205724	0.884182	-0.320662	-0.611081	-0.698544	0.285896	0.301663	-0.192557	-0.226043	-0.269805	-0.673284	-0.74998	-0.461347	0.18327	0.112685
ILMN_3184724	C7ORF58	mod0	0.0142921	0.00379985	0.0607442	-0.150938	0.105971	0.0384418	-0.117422	-0.147977	0.252258	0.195893	0.190001	0.0519228	0.177825	-0.267952	-0.12399	0.193054	-0.00758735	-0.16733
ILMN_1779735	C7ORF59	mod0	-0.224002	-0.331134	0.186829	-0.0715522	0.0636278	-0.271726	-0.104522	-0.227454	0.66095	0.507702	0.0118475	0.346588	0.440838	-0.14795	-0.22687	-0.397999	0.00931975	-0.459423
ILMN_1659990	C7ORF68	mod0	-0.0220881	0.0953384	-0.17096	0.239627	0.166217	-0.199525	0.0840293	-0.15526	-0.0792569	-0.0252134	-0.253133	-0.0064055	-0.274438	0.000228177	-0.284114	-0.116441	0.103041	0.136634
ILMN_1717219	C7ORF70	mod1	-0.292909	0.879073	-0.772298	-0.284794	0.524461	0.497866	-0.732021	-0.106932	-0.312545	-0.271281	-0.179612	-0.621657	-0.450079	-0.460039	-0.248581	-0.20619	-0.00571308	0.277326
ILMN_1727618	C8ORF38	mod4	-0.718905	0.446169	-0.498138	-0.423574	0.816275	-0.208835	-0.622671	-0.694251	0.167592	0.285991	-0.0446727	-0.334218	-0.26528	-0.7884	-0.553513	-0.106639	0.467796	0.11517
ILMN_1656369	C8ORF4	mod17	-0.23517	0.362478	-0.420181	0.0445952	0.426801	-0.141783	-0.16856	-0.406433	-0.183091	0.0096339	-0.331452	-0.117927	-0.0754487	-0.272912	-0.426173	0.0188626	0.175702	0.716326
ILMN_1677385	C8ORF40	mod0	-0.476887	0.497386	-0.527677	-0.322039	0.583688	0.120139	-0.637875	-0.368474	0.127628	0.205048	-0.0639908	-0.4988	-0.407869	-0.535644	-0.391301	-0.201601	0.172269	0.0668293
ILMN_1764320	C8ORF58	mod0	-0.0434499	-0.240868	0.287307	-0.279314	0.125424	-0.125657	-0.0383881	-0.188881	0.465806	0.182549	0.356639	0.0539446	0.292685	-0.202987	0.035765	0.085145	-0.28712	-0.322748
ILMN_1653205	C8ORF59	mod4	-0.457297	0.0865315	-0.288854	-0.170657	0.740486	-0.54029	-0.36014	-0.795	0.52793	0.645338	-0.173885	-0.018188	-0.115067	-0.632655	-0.703472	-0.300404	0.0797251	0.0685766
ILMN_1705085	C8ORF77	mod0	0.200953	0.432112	-0.371643	0.275163	0.0456626	0.260725	-0.0579669	0.0975879	-0.479034	-0.378276	-0.265364	-0.248273	-0.392442	0.109436	-0.0920281	-0.0933747	-0.403575	0.321859
ILMN_1753190	C9ORF102	mod0	0.250412	0.247865	-0.0502424	-0.295003	-0.0940945	0.516922	-0.155051	0.337706	-0.262986	-0.182191	0.259256	-0.393226	-0.168854	-0.0203234	0.342713	0.322527	-0.191058	-0.0708674
ILMN_1791306	C9ORF103	mod0	0.0601951	-0.180945	0.0356554	0.401779	-0.244242	-0.143582	0.133607	0.126103	0.0749022	0.0743826	-0.408391	0.393836	0.215291	0.345794	-0.140051	-0.540665	-0.0218026	-0.324708
ILMN_3307818	C9ORF106	mod0	0.0619583	0.111897	-0.00939748	-0.211198	0.223649	0.094765	-0.201714	-0.144094	0.195643	0.0887981	0.119381	-0.204673	-0.00858252	-0.121971	-0.11113	-0.0573949	-0.463803	-0.045217
ILMN_1750969	C9ORF10OS	mod0	0.53257	-0.203377	0.262456	0.424525	-0.429887	0.0637905	0.422461	0.298046	-0.111196	-0.191831	-0.0297282	0.319895	0.0545205	0.385246	0.163866	0.0972338	-0.268756	-0.0542802
ILMN_1811555	C9ORF119	mod0	-0.191061	-0.232716	0.100013	-0.0385551	0.151337	-0.288992	-0.192395	-0.188982	0.596553	0.47664	-0.116911	0.30752	0.143291	-0.172595	-0.290161	-0.532345	0.0120085	-0.556878
ILMN_1708029	C9ORF127	mod0	0.461401	0.380867	-0.217032	0.306679	-0.261524	0.421316	0.0727342	0.461409	-0.630747	-0.514299	-0.333298	0.0173223	-0.109077	0.340209	0.119604	-0.025894	-0.210795	0.276308
ILMN_1761138	C9ORF142	mod11	0.034325	-0.497668	0.342108	0.288405	-0.109162	-0.578584	0.388671	-0.150412	0.245454	0.213173	-0.187166	0.64089	0.352124	0.132207	-0.155522	-0.0921354	0.143976	-0.0515555
ILMN_1700028	C9ORF156	mod9	-0.192744	-0.134306	0.0350072	-0.192863	0.197987	-0.212161	-0.109339	-0.345767	0.395701	0.52594	0.0193795	0.00687695	0.161784	-0.303128	-0.257749	0.0844684	0.190544	0.0306844
ILMN_1733221	C9ORF164	mod0	-0.014396	-0.268713	0.452634	-0.316487	-0.345769	0.386813	0.0528019	0.285858	0.21585	-0.125451	0.55511	0.0485882	0.584333	0.122642	0.459602	0.345202	-0.0671856	-0.367756
ILMN_1813641	C9ORF167	mod0	0.199487	0.170357	-0.204734	0.472822	-0.0326046	-0.116867	0.163414	0.00650523	-0.376718	-0.23036	-0.541991	0.125779	-0.224507	0.232108	-0.218023	-0.196105	0.00453899	0.459202
ILMN_1717229	C9ORF21	mod2	0.219938	-0.860844	0.873841	-0.0956331	-0.488069	-0.261458	0.568209	0.162713	0.432743	0.2116	0.603908	0.284822	0.412676	0.304259	0.501146	0.477208	-0.227678	-0.396077
ILMN_2391345	C9ORF23	mod0	-0.812296	0.254369	-0.327381	-0.643209	0.67809	-0.0374832	-0.679705	-0.516475	0.506559	0.358081	0.277283	-0.45908	-0.101228	-0.710829	-0.285272	-0.229416	0.397173	-0.194711
ILMN_1766793	C9ORF23	mod0	-0.66191	0.306756	-0.296178	-0.596684	0.718073	-0.0554781	-0.635038	-0.556417	0.394418	0.227135	0.264165	-0.350436	-0.134623	-0.745173	-0.328934	-0.029565	0.331618	-0.162665
ILMN_1683175	C9ORF23	mod0	-0.588164	0.313174	-0.238793	-0.681684	0.558497	0.210471	-0.619307	-0.315816	0.305697	0.0711027	0.426292	-0.601137	-0.231062	-0.610531	-0.065937	0.090585	0.199534	-0.16217
ILMN_2365023	C9ORF24	mod0	-0.169835	0.399261	-0.513632	0.171306	0.465377	-0.284096	-0.210814	-0.356646	-0.232949	-0.0177733	-0.501061	-0.1732	-0.484167	-0.164002	-0.479736	-0.419584	0.0292483	0.353105
ILMN_1763695	C9ORF24	mod4	-0.336122	0.35974	-0.43884	-0.0756445	0.555161	-0.243133	-0.27367	-0.42768	-0.111623	0.100465	-0.213421	-0.202979	-0.335095	-0.364779	-0.407498	-0.220242	0.108957	0.399476
ILMN_1674629	C9ORF3	mod1	-0.531931	0.76271	-0.901642	0.0155776	0.785793	-0.0997204	-0.667384	-0.551676	-0.132793	0.115509	-0.490262	-0.203272	-0.438442	-0.597954	-0.748122	-0.626735	0.251233	0.215045
ILMN_1719998	C9ORF45	mod1	-0.190877	0.537106	-0.430127	-0.285646	0.127255	0.593964	-0.469224	0.15406	-0.143387	-0.379508	0.018325	-0.487438	-0.0556212	-0.132885	0.0656958	-0.0373766	0.0806638	0.164673
ILMN_1709043	C9ORF46	mod4	-0.605521	0.671722	-0.771365	-0.237677	0.803789	-0.0125392	-0.745719	-0.510705	0.119141	0.150782	-0.302402	-0.449572	-0.448523	-0.612437	-0.617226	-0.56872	0.179871	0.154942
ILMN_1788384	C9ORF5	mod0	0.508567	0.3175	-0.102617	0.0800313	-0.362713	0.595231	-0.0394714	0.599468	-0.542874	-0.444908	-0.167415	-0.169871	-0.159991	0.284459	0.351915	0.142246	-0.190596	0.152397
ILMN_2323508	C9ORF58	mod3	0.332101	0.122094	-0.239006	0.636969	-0.102755	-0.186207	0.369911	0.104896	-0.525699	-0.339631	-0.523201	0.00133189	-0.359344	0.440366	-0.158144	-0.124107	-0.168158	0.623035
ILMN_2191929	C9ORF6	mod0	-0.119575	0.373843	-0.338744	-0.0600152	0.481714	-0.0516518	-0.215686	-0.428873	-0.0540739	-0.027439	0.0576287	-0.24481	-0.357464	-0.428787	-0.345064	0.269519	0.0682244	0.42355
ILMN_2179717	C9ORF61	mod5	-0.0593102	0.359413	-0.116564	-0.417708	-0.146226	0.819474	-0.43598	0.483196	-0.12398	-0.347699	0.266425	-0.484407	-0.0224578	0.000492057	0.429111	0.0640081	-0.0584299	-0.206597
ILMN_1815635	C9ORF62	mod0	-0.277958	0.10245	-0.202625	-0.130258	0.405452	-0.213077	-0.284201	-0.297229	0.219747	0.198598	0.00126147	-0.121075	-0.213303	-0.280756	-0.238347	-0.403791	-0.211483	-0.177762
ILMN_1814856	C9ORF7	mod0	0.166602	-0.110542	0.277598	-0.0928678	-0.385416	0.403162	0.123318	0.494056	-0.115582	-0.369324	0.198098	-0.124429	0.21598	0.377733	0.42892	0.225879	-0.0533814	-0.21751
ILMN_2295252	C9ORF72	mod0	0.402807	-0.299334	0.420189	-0.0210372	-0.227164	0.0430164	0.265647	0.0359697	0.178015	0.102986	0.256352	0.208904	0.43353	0.0898284	0.149611	0.424415	-0.41125	0.118027
ILMN_1741881	C9ORF72	mod15	0.017701	-0.274072	0.324462	-0.228452	-0.137984	-0.0347867	0.14465	-0.110706	0.130876	0.200741	0.337953	0.000696882	0.282979	-0.119817	0.161742	0.639625	0.111087	0.072654
ILMN_1664283	C9ORF75	mod0	0.0628115	0.0875671	-0.0671718	-0.163053	0.148878	-0.0247088	-0.162038	-0.110936	0.102512	0.17438	0.00448332	0.00784879	-0.00849719	-0.262642	-0.0694824	0.0226891	-0.162475	0.0721842
ILMN_1688621	C9ORF80	mod0	0.115847	-0.127182	-0.00343214	0.211308	0.0974757	-0.269105	0.160951	-0.161252	0.121647	0.196569	-0.0548174	0.247735	0.108577	-0.0343507	-0.21955	-0.0873334	-0.287986	0.105241
ILMN_1755222	C9ORF82	mod0	-0.21038	-0.0495471	0.0445689	-0.216054	0.0253543	0.0345037	-0.148282	-0.0667191	0.197645	0.236882	0.138384	-0.00684175	0.112322	-0.182694	0.105857	-0.230456	0.0195656	-0.364752
ILMN_1678477	C9ORF85	mod0	-0.256693	-0.00438784	-0.0475561	-0.173496	0.206816	-0.0282333	-0.161927	-0.233315	0.272075	0.236147	0.188721	-0.241215	-0.140559	-0.194142	-0.0766828	-0.0275038	-0.0502187	-0.197353
ILMN_1806758	C9ORF85	mod0	-0.310555	-0.114362	0.0468399	-0.192233	0.274717	-0.231779	-0.0892419	-0.506045	0.406628	0.497471	0.194947	-0.0357292	0.0564668	-0.413728	-0.231195	0.102745	0.0407933	-0.0839324
ILMN_1659189	C9ORF89	mod4	-0.683549	0.283807	-0.3582	-0.513273	0.673078	-0.0588809	-0.616746	-0.569565	0.477356	0.379637	0.244712	-0.288831	0.0262899	-0.727187	-0.324856	-0.256162	0.148203	-0.122043
ILMN_1674650	C9ORF95	mod0	-0.275023	0.119615	-0.0554219	-0.499432	0.311252	0.19269	-0.409252	-0.254109	0.387975	0.231358	0.248833	-0.311784	0.0407386	-0.483474	-0.0231459	0.121781	-0.102879	-0.18026
ILMN_1742358	CA14	mod1	-0.414747	0.653708	-0.760935	0.0307576	0.666531	-0.0948008	-0.493508	-0.439228	-0.176833	-0.0363763	-0.514515	-0.297016	-0.44202	-0.386106	-0.620566	-0.481737	0.243755	0.421501
ILMN_1662795	CA2	mod0	-0.270084	0.471488	-0.298934	-0.365563	0.382334	0.35011	-0.426419	-0.22917	-0.0834738	-0.291447	0.154786	-0.468204	-0.0695032	-0.377633	-0.107771	0.285797	0.0358776	0.220735
ILMN_2199439	CA2	mod0	-0.414799	0.539505	-0.39162	-0.480689	0.514647	0.346842	-0.616781	-0.320221	0.068112	-0.154308	0.144303	-0.43548	0.021684	-0.554037	-0.209226	0.104605	0.090193	0.113827
ILMN_2176450	CA3	mod0	-0.149963	0.354768	-0.386557	-0.0629192	0.203312	0.154938	-0.461627	-0.0103036	0.0512372	0.185013	-0.370421	0.0549564	0.161222	-0.225139	-0.296506	-0.558074	0.122006	-0.0312753
ILMN_1740996	CA3	mod0	0.377764	0.404105	-0.273098	0.22969	-0.112629	0.41678	-0.154407	0.355223	-0.366485	-0.350753	-0.412437	0.0416675	0.0522104	0.209072	-0.0858576	-0.208302	-0.253669	0.209472
ILMN_1695157	CA4	mod0	-0.554744	0.358855	-0.300168	-0.44031	0.52176	0.10207	-0.504258	-0.3918	0.13011	0.0764869	0.0629896	-0.32237	0.031322	-0.534618	-0.234142	0.0396251	0.337025	0.240779
ILMN_1765858	CAB39	mod0	0.310031	0.478628	-0.172216	-0.0453321	-0.0714897	0.620263	-0.173495	0.288472	-0.410982	-0.493884	0.0778721	-0.295716	-0.130697	0.023093	0.13353	0.338348	-0.170488	0.253537
ILMN_1783598	CAB39L	mod0	-0.348729	-0.0385195	-0.129295	0.0770062	0.273583	-0.325033	-0.0444874	-0.415591	0.18749	0.166899	-0.128434	0.00518066	0.0187516	-0.164028	-0.316366	-0.168334	0.0665491	0.0250186
ILMN_1731064	CABC1	mod1	-0.0888002	0.754868	-0.567944	-0.229576	0.407115	0.473545	-0.506703	-0.0832596	-0.41338	-0.399237	0.0224261	-0.460714	-0.276521	-0.418335	-0.138647	0.230735	-0.0108354	0.386974
ILMN_1814044	CABIN1	mod0	0.147007	-0.316259	0.330993	0.136117	-0.310139	0.0239055	0.200307	0.329224	0.111795	-0.209993	0.0724454	0.142772	0.105348	0.384848	0.206288	-0.112921	-0.20497	-0.435831
ILMN_1762407	CABLES2	mod5	0.170635	0.321845	-0.0988987	-0.294578	-0.151769	0.742777	-0.246493	0.389614	-0.160875	-0.34481	0.389103	-0.393818	0.084566	0.0169468	0.409492	0.207175	-0.36624	-0.101443
ILMN_1738854	CACHD1	mod0	0.325047	-0.053131	-0.00198842	0.495587	-0.298194	-0.0025475	0.35368	0.197169	-0.235307	-0.103674	-0.270033	0.191401	-0.123361	0.403156	0.0215964	-0.1745	-0.136751	0.258124
ILMN_1671263	CACNA1H	mod0	0.436403	-0.0236342	0.00801632	0.453105	-0.318577	0.0791254	0.470021	0.296043	-0.415564	-0.391738	-0.115872	-0.146922	-0.24518	0.527725	0.180133	0.193737	-0.335597	0.447829
ILMN_1667980	CACNA1S	mod5	-0.192801	0.634249	-0.505242	-0.351796	0.188335	0.694248	-0.639925	0.207556	-0.0810376	-0.254179	0.0565382	-0.497862	-0.0763072	-0.214568	0.0436949	-0.253985	-0.0417329	-0.0335447
ILMN_1711049	CACNA2D2	mod0	0.373887	0.0928893	0.118523	-0.115079	-0.349191	0.477002	0.0225721	0.445602	-0.331913	-0.274822	0.140909	-0.137528	0.0148126	0.171083	0.410002	0.328336	-0.269459	0.0294653
ILMN_1754076	CACNA2D3	mod0	0.17398	0.345403	-0.252875	-0.047839	0.136662	0.250306	-0.259372	0.0666601	-0.184364	-0.109673	-0.0226909	-0.132278	-0.0360845	-0.0965935	-0.0847407	-0.111084	-0.445224	0.0318458
ILMN_2366205	CACNB1	mod0	-0.295861	-0.102222	0.0687793	-0.109797	-0.20345	0.170665	-0.0877398	0.264434	0.0727676	-0.0303864	0.0459865	0.0625959	0.176848	0.113147	0.214417	-0.286636	0.320673	-0.463421
ILMN_2271304	CACNB1	mod0	-0.0513355	-0.24335	0.23233	-0.109614	-0.116775	-0.0283481	0.119307	0.0660543	0.0786869	0.0991399	0.248867	-0.010617	0.023175	-0.00696302	0.149032	0.225106	0.108919	-0.220297
ILMN_2195482	CACNB3	mod3	0.354866	0.050674	-0.0607151	0.534062	-0.191357	-0.0143743	0.353177	0.131591	-0.44482	-0.400397	-0.277583	0.301707	0.0263297	0.336932	0.0114627	0.00723384	-0.385684	0.393326
ILMN_1724306	CACNG1	mod7	0.0578498	0.433123	-0.307867	0.104537	-0.2784	0.633513	-0.164391	0.575248	-0.551654	-0.64964	-0.217694	-0.238686	-0.195162	0.320908	0.285365	-0.168998	0.11478	0.0528843
ILMN_2356441	CACNG6	mod0	-0.27491	0.632614	-0.631556	-0.0430455	0.211346	0.423118	-0.464176	0.0282306	-0.285796	-0.171001	-0.323625	-0.231387	-0.080692	-0.174222	-0.128327	-0.419909	0.0556073	0.160187
ILMN_1809676	CACNG6	mod0	0.26018	0.0180127	0.0515054	0.129224	-0.103872	0.0339152	0.173983	-0.00657751	-0.205214	-0.0180557	-0.0251805	0.187287	0.236487	0.0385067	0.0229963	0.270702	-0.187012	0.242139
ILMN_1779043	CACNG6	mod1	-0.170708	0.756526	-0.665551	-0.010194	0.0983876	0.603015	-0.434526	0.220955	-0.617894	-0.499077	-0.264082	-0.358864	-0.230324	-0.0897126	0.011027	-0.170506	0.119729	0.245491
ILMN_1726574	CACYBP	mod0	-0.0790139	-0.101868	0.168105	-0.330595	0.0858908	0.061365	-0.0758431	-0.165447	0.292617	0.215689	0.221481	-0.0766906	0.305045	-0.213989	-0.00551391	0.369532	0.0697642	0.0776357
ILMN_1680132	CADM1	mod1	-0.46692	0.585243	-0.653941	0.00980438	0.491765	0.0799706	-0.538317	-0.350658	-0.0584672	0.0425513	-0.382548	-0.125293	-0.110919	-0.323999	-0.517568	-0.573108	0.216407	0.0760556
ILMN_1664679	CADM2	mod0	-0.278093	0.440498	-0.49239	0.0942834	0.394246	-0.131754	-0.222224	-0.24208	-0.377844	-0.130066	-0.415041	-0.0834457	-0.393334	-0.210882	-0.319039	-0.372038	0.197844	0.257123
ILMN_1812096	CADM4	mod10	-0.225659	-0.193341	0.305335	-0.443443	0.0914671	0.0123014	-0.0936616	-0.154055	0.346775	0.112573	0.533586	-0.0503925	0.216413	-0.325899	0.158123	0.394339	0.122225	-0.291375
ILMN_1665547	CADPS	mod0	-0.0453153	0.126585	-0.114001	-0.14795	0.375403	-0.144524	-0.177077	-0.268849	0.0988533	0.0975501	0.020547	-0.242106	-0.277251	-0.207539	-0.237799	0.0473311	-0.196481	0.0624781
ILMN_1684461	CADPS2	mod3	0.247157	0.0830151	-0.193323	0.650066	-0.215146	-0.108234	0.353004	0.182865	-0.473003	-0.331441	-0.544933	0.381017	0.124042	0.467349	-0.0944758	-0.358271	-0.135463	0.45358
ILMN_2383807	CALB2	mod0	-0.187161	-0.348972	0.173238	-0.0132966	0.00864274	-0.371192	-0.031013	-0.138382	0.511696	0.475561	-0.0158101	0.335669	0.269715	-0.0410957	-0.118096	-0.476879	0.0529851	-0.506605
ILMN_1774427	CALCOCO1	mod5	0.0382296	-0.117737	0.330506	-0.461035	-0.333751	0.56328	-0.0560428	0.433527	0.0441129	-0.251579	0.676789	-0.355412	0.132813	0.0692301	0.611412	0.627151	-0.05797	-0.213364
ILMN_1755504	CALCOCO2	mod0	-0.263867	0.128257	-0.0389376	-0.152308	0.0525282	0.155418	-0.0142233	-0.0875133	-0.170733	-0.222468	0.250324	-0.221122	-0.0306114	-0.106562	0.136036	0.335052	0.340012	0.236918
ILMN_1758281	CALCRL	mod0	0.480454	0.0160936	-0.0055882	0.545841	-0.205033	0.0598244	0.396046	0.137125	-0.243268	-0.363747	-0.246216	0.165045	-0.00121794	0.39139	-0.0571207	0.137662	-0.449549	0.402711
ILMN_1730487	CALD1	mod3	0.470327	-0.027881	-0.0855795	0.847579	-0.270267	-0.23797	0.604276	0.0991184	-0.520908	-0.366327	-0.55071	0.306816	-0.101846	0.591198	-0.180747	-0.0247627	-0.23954	0.618773
ILMN_2324002	CALD1	mod3	0.480856	0.0542255	-0.127763	0.714428	-0.254428	-0.123035	0.51484	0.147966	-0.581864	-0.388308	-0.466202	0.183474	-0.219078	0.49827	-0.0743129	0.0521116	-0.228611	0.587185
ILMN_1717990	CALD1	mod0	0.22309	-0.00196239	-0.0973853	0.502988	-0.265459	-0.0328192	0.39854	0.197872	-0.41278	-0.329207	-0.298569	-0.104234	-0.235638	0.534682	0.0347613	-0.0161815	-0.0594459	0.453713
ILMN_1766200	CALHM2	mod3	0.398023	-0.138418	0.0841423	0.500691	-0.256407	-0.201748	0.43328	0.0571555	-0.338267	0.00643973	-0.340284	0.346285	0.167744	0.386804	-0.0622575	-0.0686252	-0.31754	0.344016
ILMN_1778242	CALM1	mod2	0.337962	-0.700851	0.823697	-0.055536	-0.62195	0.00898592	0.602756	0.384977	0.0953227	-0.121239	0.578382	0.198977	0.385544	0.43537	0.651723	0.627091	-0.16013	-0.225754
ILMN_1687858	CALM2	mod0	-0.0446746	-0.510636	0.330297	0.161497	0.0593084	-0.579985	0.357139	-0.440381	0.476146	0.437251	0.0164432	0.511509	0.554341	-0.0108037	-0.252338	-0.0023759	-0.203762	0.0355969
ILMN_1666385	CALM3	mod1	0.233673	0.706875	-0.544366	0.286198	0.100841	0.480145	-0.161997	0.129425	-0.704826	-0.620005	-0.370109	-0.216992	-0.311597	0.0379636	-0.169359	0.0575636	-0.16543	0.488179
ILMN_1815707	CALML4	mod0	0.31242	0.11005	0.135166	0.00108558	-0.378516	0.527663	0.174115	0.476663	-0.46965	-0.604496	0.125085	-0.255651	-0.0402946	0.335437	0.44041	0.62202	0.000582108	0.225039
ILMN_1757210	CALML4	mod0	-0.00251253	-0.367398	0.487833	-0.287576	-0.366173	0.263969	0.149355	0.208262	0.319242	-0.0788018	0.519617	-0.108902	0.377325	0.183127	0.447637	0.423892	0.0362476	-0.189306
ILMN_1739162	CALML6	mod0	-0.232204	0.429708	-0.491763	0.120897	0.131344	0.220632	-0.265643	-0.100109	-0.24504	-0.114182	-0.411618	0.00722747	0.0880648	-0.0911711	-0.171398	-0.393987	0.0199684	0.221997
ILMN_1778121	CALN1	mod4	-0.169746	0.663774	-0.660381	-0.113865	0.569239	0.133397	-0.554202	-0.206935	-0.209253	-0.133271	-0.25144	-0.429363	-0.528318	-0.362093	-0.346974	-0.30363	-0.156681	0.211711
ILMN_1727194	CALU	mod0	0.208161	0.306373	-0.358553	0.593362	0.124916	-0.193939	0.119541	-0.089673	-0.387453	-0.246014	-0.662633	0.199497	-0.348504	0.174005	-0.428878	-0.356598	0.0137099	0.364989
ILMN_1666445	CAMK2A	mod1	-0.0591756	0.675847	-0.535822	0.0244808	0.0276335	0.661519	-0.446276	0.257619	-0.388477	-0.487882	-0.337709	-0.278908	-0.103347	0.0179929	-0.0522083	-0.295666	0.0404338	0.0758369
ILMN_2315208	CAMK2B	mod5	0.0919387	0.405358	-0.107588	-0.480461	-0.151255	0.900927	-0.429335	0.507643	-0.164556	-0.427566	0.4001	-0.593753	-0.0536468	-0.0430315	0.478823	0.266052	-0.152284	-0.123207
ILMN_1763027	CAMK2B	mod5	-0.103418	0.496339	-0.267007	-0.471751	0.0213306	0.800265	-0.529291	0.263544	-0.109062	-0.280778	0.273329	-0.52712	0.0755766	-0.221694	0.231759	0.164966	0.00273727	-0.0821117
ILMN_2376194	CAMK2B	mod5	0.0616943	0.509446	-0.236164	-0.399771	-0.101018	0.90909	-0.445527	0.462355	-0.255047	-0.459712	0.332731	-0.608743	-0.130754	-0.0666925	0.403713	0.239041	-0.130409	-0.0821295
ILMN_1663397	CAMK2B	mod5	0.151967	0.419032	-0.117275	-0.363104	-0.203375	0.871238	-0.313035	0.473941	-0.304875	-0.466607	0.386053	-0.547545	-0.0771089	0.00328202	0.465456	0.38626	-0.0926688	-0.0333311
ILMN_1683415	CAMK2D	mod0	0.159586	-0.0487187	0.18393	0.0212477	-0.126266	0.13821	0.0235972	0.169259	0.0654039	-0.0462034	-0.0703637	0.135442	0.0884706	0.13943	0.0705222	-0.0472195	0.0481435	-0.14051
ILMN_2319544	CAMK2D	mod0	0.464741	-0.226628	0.356008	0.156125	-0.334445	0.122086	0.260033	0.410797	0.0221112	-0.160318	-0.0519688	0.116088	0.0270467	0.401944	0.197552	0.0707428	-0.172059	-0.117247
ILMN_1658818	CAMK2D	mod0	0.0582522	0.0606998	0.0466917	-0.0811776	-0.0387326	0.190748	-0.168586	0.162415	0.110943	0.0474718	-0.113454	0.0848173	0.114122	-0.0151283	0.000415786	-0.181971	0.0938477	-0.181559
ILMN_1809695	CAMK2G	mod1	-0.242075	0.926159	-0.83871	-0.0873115	0.402683	0.542144	-0.613126	-0.0404361	-0.512508	-0.380298	-0.314273	-0.530684	-0.43366	-0.328353	-0.256169	-0.169461	0.136636	0.405297
ILMN_2359601	CAMK2G	mod1	-0.185756	0.905863	-0.800749	-0.0248071	0.413561	0.476199	-0.552692	-0.0815897	-0.538561	-0.432762	-0.362134	-0.470913	-0.392071	-0.295716	-0.321681	-0.103596	0.125686	0.496097
ILMN_1794863	CAMK2N1	mod0	-0.0573262	0.385933	-0.364943	0.190384	0.379989	-0.0805843	-0.144331	-0.288458	-0.266119	-0.210994	-0.238044	0.108496	-0.0698804	-0.237886	-0.407064	-0.0302369	-0.128658	0.425711
ILMN_1743021	CAMKK2	mod0	0.420746	-0.0470063	0.221425	0.0891261	-0.416282	0.317094	0.257555	0.470395	-0.292255	-0.486146	0.126562	-0.00596671	0.0175461	0.410123	0.413268	0.274604	-0.162525	0.127975
ILMN_1811957	CAMSAP1	mod14	0.156133	-0.260078	0.432158	-0.342818	-0.446454	0.308512	0.127254	0.559967	-0.126543	-0.231753	0.50773	-0.206453	0.0293935	0.278165	0.69794	0.413072	-0.0109784	-0.351733
ILMN_1792660	CAMSAP1L1	mod0	0.275469	-0.32387	0.28985	0.175337	-0.281148	-0.220909	0.351515	0.121088	-0.0690978	-0.0505582	0.103857	0.258894	0.143786	0.257559	0.24221	0.067215	-0.229797	0.0130052
ILMN_1661940	CAMTA1	mod1	-0.395083	0.532137	-0.520981	-0.347139	0.220117	0.477746	-0.531819	0.0378012	-0.117477	-0.138226	-0.0242194	-0.583434	-0.18512	-0.245536	0.00845366	-0.147	0.24663	0.174008
ILMN_1744647	CAND1	mod6	0.748806	-0.379103	0.447895	0.538376	-0.567233	-0.096866	0.768303	0.346423	-0.365125	-0.280578	-0.0870128	0.317743	0.0551674	0.624666	0.3008	0.387703	-0.400288	0.363075
ILMN_2073592	CAND2	mod5	0.0236414	0.228149	0.0517639	-0.468116	-0.187989	0.786788	-0.277195	0.444741	-0.0472324	-0.433795	0.517656	-0.501594	0.0758133	0.0140804	0.516351	0.371321	-0.149705	-0.237743
ILMN_1762825	CANX	mod6	0.54291	-0.432718	0.50541	0.346301	-0.527317	-0.0618794	0.628921	0.386487	-0.270857	-0.229157	0.128618	0.363563	0.116317	0.50067	0.421995	0.372906	-0.364868	-0.0312637
ILMN_1797604	CAP1	mod3	0.483873	-0.338754	0.192559	0.828077	-0.414059	-0.376722	0.763864	0.0662235	-0.287144	-0.212327	-0.408361	0.5399	0.207917	0.628264	-0.0779794	0.0150014	-0.244879	0.438635
ILMN_1691237	CAP2	mod5	0.0174393	0.334906	-0.0733077	-0.416267	-0.201417	0.851706	-0.303709	0.42802	-0.167514	-0.422162	0.397656	-0.517567	0.0534638	-0.0377986	0.461474	0.384548	-0.000826891	-0.0571317
ILMN_1705261	CAPN1	mod0	0.122442	-0.121806	0.141987	0.0193436	-0.286529	0.0810404	0.151243	0.256185	-0.233093	-0.188994	-0.0582441	0.101173	0.0318685	0.139457	0.269504	0.230611	0.123729	-0.104254
ILMN_1787514	CAPN12	mod0	-0.423978	-0.0690475	-0.0171577	-0.116921	0.201815	-0.294621	-0.0427969	-0.253091	0.103681	0.198959	-0.017764	-0.0244172	-0.0511981	-0.17655	-0.130772	-0.0508097	0.617636	-0.0127474
ILMN_1716057	CAPN2	mod2	0.27317	-0.632659	0.570013	0.263274	-0.317076	-0.410214	0.579167	0.0375913	0.235772	0.128938	0.087924	0.502626	0.34172	0.383014	0.11825	0.0944103	-0.247389	-0.186524
ILMN_1687971	CAPN3	mod1	-0.098603	0.828352	-0.656188	-0.0922623	0.180341	0.729004	-0.543544	0.143788	-0.458356	-0.508619	-0.195472	-0.456564	-0.208757	-0.181362	-0.0606547	-0.0803222	0.0106377	0.282066
ILMN_2332691	CAPN3	mod1	-0.103791	0.813582	-0.640263	-0.123223	0.149597	0.75367	-0.546374	0.169686	-0.453882	-0.487217	-0.163812	-0.483046	-0.208864	-0.16303	-0.0187018	-0.0780282	0.0306612	0.254146
ILMN_1737089	CAPN5	mod3	0.297223	0.284121	-0.266243	0.662929	-0.103708	0.0238016	0.232071	0.091253	-0.553429	-0.456235	-0.550548	0.362111	-0.00119992	0.315667	-0.263068	-0.212543	-0.149246	0.369938
ILMN_3243831	CAPN6	mod0	-0.0433758	0.144497	-0.128645	0.171508	0.100979	-0.0426791	-0.0484457	-0.134743	-0.0838672	-0.13058	-0.190233	0.348877	0.187394	-0.0839967	-0.166987	-0.281889	-0.0717802	-0.104835
ILMN_1685022	CAPN7	mod0	0.43222	0.109631	0.14745	-0.0950816	-0.355791	0.518393	0.141288	0.548332	-0.418237	-0.518399	0.225242	-0.410926	-0.176944	0.316884	0.490286	0.553754	-0.166973	0.202474
ILMN_2393254	CAPNS1	mod2	0.649925	-0.529455	0.682566	0.207699	-0.768207	0.106572	0.667799	0.643426	-0.228601	-0.298995	0.286925	0.0791119	-0.00617626	0.743998	0.683202	0.440576	-0.24975	-0.0886712
ILMN_1770676	CAPRIN1	mod0	0.661212	-0.216961	0.428458	0.109322	-0.448805	0.243636	0.440964	0.344571	-0.111574	-0.26135	0.293735	0.0979068	0.294916	0.36598	0.43402	0.403551	-0.599242	0.14167
ILMN_1754145	CAPRIN1	mod2	0.545502	-0.476104	0.694192	-0.0231002	-0.606767	0.223025	0.503768	0.463013	0.0171699	-0.223451	0.471411	-0.0328169	0.200464	0.532383	0.592915	0.610142	-0.318945	-0.0821131
ILMN_1681118	CAPRIN2	mod2	0.586664	-0.670964	0.825605	0.0113014	-0.711983	0.0881792	0.620675	0.542878	0.0410128	-0.156668	0.438105	0.144416	0.355602	0.622944	0.67055	0.535834	-0.421118	-0.182029
ILMN_2345739	CAPRIN2	mod2	0.556603	-0.754917	0.877712	0.0538609	-0.718945	0.0370052	0.617557	0.500772	0.207766	-0.0741148	0.432095	0.277557	0.43812	0.605959	0.603423	0.447348	-0.464809	-0.325379
ILMN_1757660	CAPS	mod1	-0.414001	0.630411	-0.626775	-0.289459	0.341236	0.297654	-0.587837	0.004832	-0.322313	-0.106806	-0.226851	-0.410812	-0.305581	-0.365319	-0.123412	-0.269255	0.425576	0.134175
ILMN_1803742	CAPZA1	mod2	0.24127	-0.764765	0.753497	-0.0701538	-0.507298	-0.228854	0.532326	0.137174	0.309981	0.351178	0.441351	0.377336	0.487895	0.211615	0.457122	0.424895	0.018811	-0.275493
ILMN_1743714	CARD10	mod17	-0.276882	0.499248	-0.507048	-0.07333	0.410867	0.0856816	-0.299342	-0.255722	-0.254501	-0.163051	-0.22425	-0.264154	-0.0346103	-0.25308	-0.277054	-0.0647593	0.058771	0.655209
ILMN_1721978	CARD11	mod0	-0.556229	-0.161781	0.0394058	-0.315033	0.27635	-0.263089	-0.185675	-0.417548	0.512499	0.489096	0.25441	-0.0478397	0.0625136	-0.440822	-0.169858	-0.0243681	0.374687	-0.204867
ILMN_1671728	CARD14	mod0	-0.282068	-0.237415	0.0705615	-0.219967	0.208226	-0.339605	-0.109325	-0.270021	0.498786	0.486118	0.0677134	0.0180858	0.0446358	-0.231584	-0.145605	-0.236236	-0.035867	-0.205256
ILMN_1809477	CARHSP1	mod11	0.101969	-0.510406	0.253479	0.423084	-0.0896518	-0.677325	0.461098	-0.194882	0.202726	0.403488	-0.28311	0.649925	0.239243	0.186486	-0.203047	-0.249266	-0.0836617	0.0124357
ILMN_1680134	CARM1	mod0	-0.122522	0.169483	-0.06425	-0.32502	-0.0754989	0.447509	-0.195571	0.265011	-0.133345	-0.224366	0.432089	-0.35599	-0.111006	-0.089017	0.421296	0.153939	-0.0685785	-0.194738
ILMN_2367469	CARS	mod2	0.427799	-0.581257	0.597473	0.250997	-0.428603	-0.20375	0.566507	0.143008	0.16513	0.019879	0.241102	0.328642	0.133814	0.363357	0.23865	0.361564	-0.190459	-0.240204
ILMN_1765222	CARS2	mod4	-0.57054	0.145359	-0.209491	-0.431701	0.58183	-0.187377	-0.440651	-0.637596	0.420696	0.423658	0.116325	-0.046711	0.0608	-0.726969	-0.34321	-0.0425784	0.286942	-0.0516672
ILMN_1665004	CASC3	mod0	0.729238	0.0704309	0.128568	0.324066	-0.518475	0.429964	0.402371	0.673079	-0.645994	-0.717215	9.34e-05	-0.118446	-0.118821	0.660257	0.459875	0.393698	-0.450786	0.381434
ILMN_2325574	CASC4	mod0	0.498354	0.214573	-0.133195	0.36861	-0.163514	0.127627	0.275606	0.231478	-0.648964	-0.440226	-0.202995	0.0813347	-0.2428	0.215619	0.0645582	0.351508	-0.279523	0.393596
ILMN_2139035	CASD1	mod0	0.334124	-0.0441028	0.16616	0.0139915	-0.300964	0.210669	0.216343	0.250605	-0.246411	-0.171218	0.108141	-0.0135832	0.0308871	0.129567	0.339502	0.323404	-0.114071	0.0777454
ILMN_1654773	CASK	mod0	0.076912	0.0143336	0.0115542	0.146693	-0.0663438	-0.0367893	0.137796	0.0557416	-0.254291	-0.119656	-0.0976804	0.0344184	-0.325219	0.0828417	0.0540863	0.0844059	0.122817	0.0218976
ILMN_2326509	CASP1	mod12	0.15612	-0.617378	0.573346	0.0569786	-0.300378	-0.245502	0.395476	-0.0734747	0.492434	0.338216	0.174296	0.606447	0.841983	0.156008	0.0782102	0.15354	-0.180405	-0.226557
ILMN_2326512	CASP1	mod12	0.381615	-0.538737	0.527905	0.199056	-0.362557	-0.125294	0.446336	0.0567429	0.380094	0.154	0.164048	0.530967	0.712855	0.297927	0.1039	0.169406	-0.369193	-0.142939
ILMN_2388155	CASP3	mod0	0.28379	-0.622456	0.596517	0.13	-0.141964	-0.513525	0.485537	-0.156084	0.316533	0.338366	0.192317	0.456374	0.250395	0.11116	0.0252416	0.293571	-0.261682	-0.163636
ILMN_1731639	CASP3	mod0	-0.328076	0.0642135	-0.119799	-0.242958	0.125708	0.0308576	-0.275691	-0.00560034	0.18837	0.0375522	-0.00464037	-0.183191	0.0866927	-0.133029	-0.0777067	-0.0891595	0.325526	-0.0481369
ILMN_1678454	CASP4	mod11	0.268493	-0.650411	0.496265	0.435774	-0.195479	-0.648859	0.604208	-0.218305	0.3462	0.355483	-0.125561	0.778425	0.528026	0.281941	-0.177652	-0.080156	-0.220522	-0.0631006
ILMN_2367113	CASP6	mod0	-0.0392711	-0.373734	0.235327	0.110004	0.0478662	-0.418301	0.151895	-0.289543	0.412576	0.310554	0.0251831	0.4471	0.389561	-0.00651903	-0.19803	-0.140567	-0.178605	-0.195684
ILMN_1694877	CASP6	mod0	0.164275	-0.221455	0.157769	0.243904	-0.161831	-0.191222	0.343567	-0.105665	0.0243208	0.143056	-0.073958	0.332575	0.313934	0.105316	-0.0197911	0.107723	-0.0735812	0.204762
ILMN_1813949	CASQ1	mod1	-0.271653	0.775652	-0.685003	-0.0298369	0.370014	0.482455	-0.586874	-0.0999806	-0.255052	-0.353916	-0.358496	-0.242802	-0.0218704	-0.259417	-0.351951	-0.358549	0.0248568	0.216025
ILMN_1722329	CASQ2	mod0	0.62277	0.0154485	0.0689693	0.534737	-0.362473	0.0333135	0.38848	0.438902	-0.475999	-0.423573	-0.43032	0.277565	-0.143317	0.52437	0.0770286	-0.0563355	-0.166169	0.197814
ILMN_1717234	CAST	mod0	-0.0249219	-0.143375	0.230254	-0.284658	-0.0728277	0.102717	-0.00500851	-0.0318418	0.192712	0.192528	0.420884	-0.236373	-0.0583965	-0.137843	0.263257	0.350887	0.0682744	-0.028498
ILMN_1783627	CAST	mod0	-0.047902	-0.122547	-0.0110996	0.0695645	0.0424486	-0.194273	0.0458254	-0.230254	0.164691	0.327392	0.025663	0.13968	0.0218498	-0.117139	-0.0753838	-0.0870364	-0.131241	-0.0148957
ILMN_1672947	CAST	mod0	-0.486261	0.237203	-0.293089	-0.50461	0.387521	0.037905	-0.521038	-0.331002	0.238648	0.500408	0.0794489	-0.316871	-0.209918	-0.645214	-0.114842	-0.0712115	0.41829	-0.100278
ILMN_2322806	CAST	mod0	-0.108679	0.363581	-0.374584	-0.0820422	0.140486	0.140064	-0.268267	-0.109076	-0.202287	0.1562	-0.202341	-0.234744	-0.291905	-0.278899	-0.104355	0.0025189	0.320443	0.367675
ILMN_1655191	CASZ1	mod7	0.342962	-0.247592	0.37997	-0.0215323	-0.608033	0.36956	0.258941	0.653084	-0.16218	-0.338574	0.260548	0.10078	0.131388	0.421896	0.68425	0.128374	-0.141797	-0.394846
ILMN_2256953	CASZ1	mod14	0.147631	-0.101251	0.330806	-0.506532	-0.424387	0.631194	-0.115636	0.619992	0.103646	-0.179037	0.515005	-0.241375	0.25123	0.136014	0.714844	0.242005	-0.0909813	-0.422024
ILMN_2151739	CAT	mod0	-0.117	-0.457058	0.446254	-0.321868	-0.240237	-0.122116	0.171437	0.111251	0.230198	0.288674	0.362505	-0.0437573	-0.0540919	-0.0125259	0.393204	0.275603	0.390275	-0.317646
ILMN_1651705	CAT	mod6	0.367685	-0.527687	0.631433	-0.0224169	-0.500253	-0.0463189	0.533682	0.367964	-0.0786582	-0.118555	0.326237	0.0122075	-0.0665738	0.382543	0.532664	0.589	-0.00774868	-0.0663238
ILMN_1794157	CATSPER2P1	mod0	-0.0398635	-0.494449	0.512703	-0.330397	-0.0633114	-0.0784831	0.0485223	-0.0454098	0.689071	0.347103	0.478799	0.0263057	0.370606	-0.0456486	0.191012	0.0745081	-0.226433	-0.465941
ILMN_2149226	CAV1	mod3	0.47423	0.0251196	-0.082784	0.755936	-0.214644	-0.123517	0.503374	0.126344	-0.427034	-0.388971	-0.524058	0.315481	0.0368677	0.540835	-0.190629	-0.086839	-0.380066	0.585542
ILMN_1687583	CAV1	mod3	0.502521	-0.00707397	-0.0338846	0.627944	-0.260778	-0.130558	0.437231	0.09301	-0.408873	-0.176299	-0.439648	0.471104	0.165197	0.356258	-0.114859	0.0292004	-0.305773	0.406115
ILMN_1735220	CAV2	mod0	0.230704	0.0979069	-0.198286	0.49015	0.0159615	-0.136987	0.275761	-0.0807542	-0.287698	-0.198574	-0.379265	-0.00324949	-0.170153	0.268022	-0.233374	-0.0295369	-0.341333	0.545306
ILMN_2360730	CAV2	mod0	-0.5146	0.551447	-0.674418	-0.095263	0.460556	0.0719857	-0.509467	-0.26878	-0.120786	0.0282958	-0.419087	-0.340422	-0.210591	-0.323839	-0.349635	-0.498837	0.280896	0.301041
ILMN_1804980	CAV3	mod0	-0.251743	0.358095	-0.437802	-0.0641967	0.102755	0.209882	-0.383031	0.123256	-0.17173	0.0633814	-0.270249	-0.133274	-0.259306	-0.110595	-0.0559503	-0.529132	0.117338	-0.193458
ILMN_1807540	CBARA1	mod0	0.245759	-0.0439959	0.129352	0.00179761	-0.138074	0.120453	-0.0414302	0.364856	0.0151634	-0.0942138	0.0641918	0.0971911	-0.0369652	0.168003	0.143297	-0.252536	-0.200343	-0.42274
ILMN_2331062	CBFA2T2	mod0	-0.479941	0.39084	-0.455441	-0.131457	0.302413	0.0998567	-0.371259	-0.0724851	-0.170592	-0.209032	-0.119298	-0.425222	-0.500847	-0.179849	-0.142393	-0.202716	0.456346	0.0758836
ILMN_1657627	CBFA2T3	mod0	-0.0374175	0.273134	-0.138897	-0.2028	0.0466457	0.347266	-0.236307	0.180835	-0.237638	-0.313491	0.0467313	-0.312756	-0.235026	-0.114758	0.177098	0.152747	-0.0315929	0.0546458
ILMN_1766408	CBFB	mod2	0.58972	-0.610199	0.742634	-0.00626132	-0.505836	-0.0858319	0.575979	0.240624	0.121512	0.0486626	0.499738	0.216623	0.316277	0.300701	0.49067	0.681687	-0.375652	-0.0122137
ILMN_2181968	CBL	mod3	0.475612	-0.183497	0.170946	0.602344	-0.481841	-0.080011	0.637472	0.244301	-0.449813	-0.423471	-0.257041	0.319865	0.161442	0.578289	0.141437	0.253777	-0.110464	0.515051
ILMN_1685580	CBLB	mod0	0.494444	-0.348794	0.308465	0.53584	-0.465168	-0.258264	0.704135	0.305661	-0.460313	-0.287468	-0.12404	0.279713	-0.134607	0.589971	0.259237	0.298332	-0.0750125	0.320197
ILMN_1705433	CBLL1	mod0	0.0892817	0.313516	-0.160514	-0.116599	0.0963246	0.339808	-0.0731835	0.045838	-0.268276	-0.371795	0.280769	-0.385756	-0.30668	-0.0803179	0.126266	0.4425	-0.142113	0.225155
ILMN_2073732	CBLL1	mod0	-0.392404	0.444985	-0.386842	-0.355093	0.338872	0.23482	-0.40222	-0.283957	-0.142132	0.0183802	0.0743861	-0.444071	-0.20419	-0.452323	-0.0660955	0.18721	0.371822	0.188472
ILMN_1712461	CBLN1	mod0	0.603076	-0.26037	0.278615	0.321229	-0.389474	0.0819543	0.40295	0.287066	0.0232039	-0.0841042	-0.00499572	0.0839783	0.0637385	0.44322	0.184284	0.110646	-0.588756	0.0685092
ILMN_2053829	CBLN3	mod0	-0.231918	-0.121117	0.00721733	0.146802	-0.0676402	-0.235173	0.188614	-0.157904	-0.130125	0.0488833	-0.196044	0.195531	0.208646	0.043246	-0.0980646	0.089352	0.59443	0.241476
ILMN_1809003	CBR1	mod0	0.258071	-0.0958935	0.14366	0.307569	0.0219654	-0.289836	0.211889	-0.0869282	-0.0613109	-0.0721112	-0.25355	0.403391	0.0139939	0.0746798	-0.234194	0.0296854	0.0526976	0.0250498
ILMN_1652237	CBR3	mod0	-0.0975033	0.0571229	-0.295885	0.41431	0.251981	-0.44995	0.0250023	-0.420184	0.0631646	0.212989	-0.507952	0.398214	0.167214	-0.0727848	-0.562868	-0.415172	-0.0427416	0.193199
ILMN_2152010	CBWD1	mod0	-0.373784	0.270664	-0.389076	-0.15739	0.418225	-0.0778382	-0.450041	-0.345063	0.257799	0.381754	-0.211211	0.0402177	0.00633252	-0.493329	-0.41314	-0.410125	0.0872474	-0.20702
ILMN_2150352	CBWD5	mod0	-0.394776	-0.0188236	-0.127159	-0.29126	0.387023	-0.289564	-0.255456	-0.463958	0.474471	0.486573	0.16238	-0.05447	0.0506739	-0.466263	-0.258215	-0.246259	0.0778733	-0.192729
ILMN_1770244	CBX1	mod0	0.473008	0.00954322	0.105704	0.0607991	-0.405218	0.390098	0.123413	0.441059	-0.209204	-0.161966	0.00913822	0.0142606	0.135476	0.268096	0.317303	0.246068	-0.206525	0.0781681
ILMN_1770678	CBX2	mod0	0.0271584	0.276699	-0.218115	0.0506036	-0.0895725	0.277013	0.0251057	0.110555	-0.453901	-0.251635	-0.0142605	-0.13589	-0.00786742	-0.0024371	0.112392	0.322452	0.23611	0.495716
ILMN_1774086	CBX3	mod4	-0.546901	0.37267	-0.563312	-0.123747	0.610665	-0.263589	-0.452614	-0.509539	0.0426735	0.206956	-0.223313	-0.198455	-0.317739	-0.488067	-0.437218	-0.474611	0.14445	0.0555435
ILMN_1790625	CBX3	mod0	-0.29139	-0.456623	0.221538	0.118555	0.15369	-0.629492	0.158196	-0.46498	0.512246	0.589127	0.0449311	0.438157	0.230495	-0.129439	-0.321444	-0.221075	0.0577013	-0.324608
ILMN_1724145	CBX4	mod0	0.60239	-0.0228743	0.194389	0.249987	-0.353753	0.231507	0.255267	0.424953	-0.233027	-0.397861	-0.0806514	0.193779	0.0705198	0.372383	0.237557	0.117708	-0.389703	-0.00332162
ILMN_1813028	CBX5	mod0	-0.320536	-0.148052	-0.0628337	0.321877	0.0529481	-0.480334	0.125731	-0.161102	-0.0331575	0.112408	-0.486411	0.350828	-0.100979	0.128473	-0.285801	-0.508561	0.488159	-0.151929
ILMN_1691930	CBX6	mod3	0.648262	-0.1456	0.164918	0.714784	-0.465227	0.00371823	0.600171	0.357842	-0.428056	-0.500647	-0.271227	0.310339	0.0240571	0.67667	0.094325	0.145363	-0.445234	0.351132
ILMN_1657361	CBX7	mod0	0.224412	0.490234	-0.323989	-0.07045	-0.0223518	0.580455	-0.226157	0.242125	-0.416256	-0.299889	-0.00711125	-0.413527	-0.200146	-0.0383567	0.154218	0.230905	-0.214249	0.37967
ILMN_1730879	CBY1	mod0	0.0665944	0.142283	-0.160105	0.0717513	0.360743	-0.194999	-0.117274	-0.363961	0.201982	0.148762	-0.115475	-0.0773058	-0.218306	-0.266776	-0.451324	0.0932529	-0.0572597	0.271216
ILMN_3252733	CBY3	mod0	-0.669289	0.0412243	-0.132946	-0.416629	0.21487	-0.0301258	-0.360338	-0.207662	0.247185	0.26118	0.115833	-0.138763	0.0447313	-0.398456	-0.0573524	-0.0266525	0.798846	-0.20883
ILMN_1701127	CC2D1A	mod0	0.0154876	0.34966	-0.125007	-0.236471	-0.155836	0.612141	-0.208656	0.415917	-0.390482	-0.546739	0.169904	-0.251896	0.0209887	0.0384327	0.380565	0.152984	0.176365	-0.0346425
ILMN_2149935	CC2D1B	mod10	0.156316	-0.0744761	0.265186	-0.384802	-0.0645062	0.315388	-0.112937	0.124754	0.292922	-0.00302079	0.560378	-0.169776	0.325052	-0.0676871	0.226345	0.363216	-0.344988	-0.249182
ILMN_1778371	CCBL2	mod0	-0.269432	0.0199576	-0.0422519	-0.0497778	0.259801	-0.0971625	-0.0887634	-0.354169	0.216634	0.0757992	0.0241623	-0.0224589	0.194815	-0.186417	-0.2198	-0.0337394	-0.139091	0.0413596
ILMN_1763408	CCBL2	mod0	0.0124157	0.152309	-0.204901	-0.0112778	0.0945958	-0.0328762	-0.0473089	0.0665419	-0.247831	0.0270255	-0.187828	-0.172544	-0.274452	-0.011959	-9.95e-05	-0.0608219	0.00383092	0.331012
ILMN_1701477	CCDC101	mod0	-0.494992	-0.00930129	-0.0227387	-0.589396	0.257924	0.0923373	-0.429953	-0.132548	0.410106	0.223607	0.477746	-0.324313	-0.0257258	-0.448772	0.111821	0.0419983	0.165934	-0.416148
ILMN_1684789	CCDC101	mod0	-0.629796	0.127006	-0.115	-0.673283	0.312785	0.203179	-0.525372	-0.198435	0.320408	0.149814	0.505725	-0.405546	0.0729272	-0.546099	0.0945547	0.148622	0.267879	-0.290712
ILMN_1796762	CCDC102A	mod3	0.423169	-0.271348	0.205327	0.650558	-0.323512	-0.197807	0.566555	0.12329	-0.173285	-0.205155	-0.324215	0.398141	0.13009	0.521531	-0.0885283	0.0279393	-0.348084	0.288852
ILMN_1792456	CCDC104	mod0	0.130833	0.18657	-0.27066	0.276345	0.219004	-0.173416	0.0109546	-0.305089	-0.00307019	0.158121	-0.3048	0.0394017	-0.178337	-0.100275	-0.40306	-0.169857	-0.10505	0.320206
ILMN_1682567	CCDC106	mod1	-0.367952	0.807783	-0.737402	-0.124575	0.404524	0.408488	-0.624718	-0.0125606	-0.437127	-0.37903	-0.293823	-0.37978	-0.368387	-0.306047	-0.215165	-0.360348	0.216003	0.149227
ILMN_1709630	CCDC107	mod0	-0.513925	-0.0113028	-0.110035	-0.468459	0.354051	-0.0997885	-0.331362	-0.374925	0.483748	0.424428	0.323663	-0.377543	-0.164015	-0.462809	-0.0680748	-0.0194936	0.268038	-0.172945
ILMN_1672759	CCDC109A	mod0	-0.10161	0.158414	-0.173933	-0.18149	0.258646	-0.0551782	-0.338931	-0.0265999	0.136657	0.173631	-0.0468833	-0.0171601	-0.0758664	-0.231382	-0.173702	-0.358239	0.0931921	-0.245722
ILMN_1801766	CCDC109B	mod11	0.141977	-0.25319	0.0697803	0.676303	-0.109104	-0.473013	0.403425	-0.221252	-0.00513164	0.119683	-0.475752	0.884147	0.499159	0.210196	-0.391589	-0.299915	-0.0819255	0.0552103
ILMN_2163206	CCDC110	mod0	0.0991924	-0.184064	0.350444	-0.412384	-0.343777	0.459667	-0.0980503	0.345519	0.239303	0.0954515	0.399945	-0.202719	0.299752	0.084889	0.509038	0.232715	-0.196213	-0.332526
ILMN_1716368	CCDC111	mod0	-0.0666438	-0.237274	0.225015	-0.187436	0.119527	-0.17274	0.0543862	-0.288698	0.302729	0.318867	0.249671	0.0656341	0.297402	-0.260936	-0.0606508	0.361822	-0.190749	0.0124246
ILMN_1775520	CCDC113	mod0	-0.500202	0.0338911	-0.0832139	-0.313052	0.15748	0.0531162	-0.240287	-0.106324	0.147468	0.0241905	0.254902	-0.295181	-0.168406	-0.239097	0.0729203	0.0910372	0.497636	-0.129583
ILMN_1809889	CCDC117	mod0	0.334948	0.169124	-0.0207356	0.0408975	-0.124003	0.2681	0.128112	0.130851	-0.380649	-0.324123	0.147733	-0.174822	-0.199199	0.00134652	0.207784	0.629228	-0.123832	0.39761
ILMN_1725071	CCDC12	mod8	-0.147865	-0.586734	0.565755	-0.341485	-0.120276	-0.112937	0.0425792	-0.0777485	0.813585	0.475445	0.513914	0.100617	0.475127	-0.0548027	0.159689	0.111321	-0.0243431	-0.610887
ILMN_1714710	CCDC120	mod0	0.14971	0.0831327	-0.0623603	0.0427275	0.097746	0.0574819	-0.105154	-0.0238432	0.1201	-0.0117762	-0.0312297	0.0348248	0.0950317	0.0171016	-0.102265	-0.233232	-0.624421	-0.150431
ILMN_2183772	CCDC121	mod0	-0.0603256	0.137499	-0.152741	-0.152948	0.157591	0.0619692	-0.242039	-0.151852	0.171574	0.315546	-0.0935014	-0.105191	0.06573	-0.243253	-0.131818	-0.146561	0.0172962	0.210875
ILMN_1679971	CCDC123	mod0	0.0912018	0.241033	-0.223621	0.0341804	-0.110122	0.310532	-0.139101	0.2482	-0.166938	-0.0890102	-0.131493	-0.199693	-0.155241	0.0731685	0.0204874	-0.0933049	0.0816439	0.0207799
ILMN_1811775	CCDC124	mod0	0.000384048	-0.445931	0.494766	-0.273004	-0.221424	-0.00135944	0.0975928	0.090726	0.409668	0.20601	0.385589	-0.0298392	0.159389	0.0435055	0.287685	0.272013	0.0111031	-0.44071
ILMN_1751264	CCDC126	mod0	0.0152241	0.0636498	-0.0211636	-0.171837	0.343057	-0.194086	-0.0832662	-0.428911	0.129536	0.237505	0.134349	-0.206522	-0.1913	-0.372728	-0.271145	0.408867	-0.0818377	0.257945
ILMN_2214955	CCDC127	mod0	-0.565168	0.164764	-0.222174	-0.578212	0.363951	0.106122	-0.552915	-0.229354	0.368851	0.352399	0.367993	-0.490305	-0.317568	-0.538829	0.0201504	-0.157519	0.193435	-0.287019
ILMN_1716342	CCDC132	mod0	-0.37211	-0.0335622	0.0493924	-0.363871	0.388204	-0.135702	-0.269438	-0.469697	0.496101	0.387648	0.17824	-0.15356	0.10866	-0.456924	-0.248494	0.126698	0.204039	0.00209383
ILMN_1712067	CCDC135	mod0	-0.391673	0.137059	-0.26114	0.0270661	0.268984	-0.289576	-0.0989536	-0.298011	-0.177137	0.107547	-0.211876	-0.062191	-0.318964	-0.259922	-0.286289	0.0299997	0.644849	0.253242
ILMN_1706935	CCDC136	mod0	0.322654	0.19079	-0.0917785	0.213134	0.0192165	0.10626	0.0342699	0.015738	-0.141936	-0.0619385	-0.153989	-0.0622144	-0.281124	0.0575574	-0.105838	-0.0260456	-0.19174	0.22606
ILMN_1677239	CCDC14	mod7	0.537564	-0.37566	0.424071	0.337435	-0.736336	0.220127	0.475243	0.714822	-0.172839	-0.291626	-0.0380425	0.297089	0.305488	0.749108	0.520576	-0.0414485	-0.28871	-0.151681
ILMN_1693711	CCDC141	mod0	-0.276153	0.473779	-0.52537	0.00231804	0.508083	-0.0982857	-0.449838	-0.283151	-0.100902	0.00796167	-0.392353	-0.0563457	-0.261125	-0.39616	-0.547581	-0.3233	0.282719	0.132027
ILMN_2100287	CCDC147	mod0	0.149631	0.412462	-0.227991	-0.253176	-0.0176516	0.599323	-0.391829	0.309414	-0.112743	-0.129782	0.0770737	-0.457101	-0.291487	-0.0724259	0.130712	0.0399789	-0.155717	-0.105325
ILMN_1792276	CCDC149	mod0	0.424022	0.120862	0.00647173	0.0579096	-0.258394	0.412719	0.0533224	0.508739	-0.277559	-0.377043	0.0955367	-0.212155	-0.0778489	0.345033	0.324688	-0.01013	-0.521324	0.0413754
ILMN_1825660	CCDC15	mod0	-0.428939	0.193167	-0.348858	-0.0788706	0.48622	-0.252132	-0.324364	-0.46883	0.220835	0.303746	-0.0133663	0.00133383	-0.159766	-0.482164	-0.384051	-0.368141	0.0855996	-0.186295
ILMN_2154603	CCDC16	mod0	-0.0353525	-0.198175	0.126952	-0.0519448	0.0104834	-0.16196	0.142541	-0.239354	0.214849	0.382398	0.0787321	-0.0656077	-0.00981242	-0.120952	-0.0633263	0.309153	0.196701	0.146842
ILMN_1795922	CCDC16	mod0	0.0874421	-0.280334	0.276395	-0.0382948	0.0392078	-0.157369	0.166067	-0.209776	0.376819	0.24867	0.101285	0.149208	0.335837	-0.0566238	-0.110427	0.301282	-0.175225	0.062221
ILMN_1804953	CCDC18	mod0	0.293913	0.151673	-0.0500417	0.0980131	-0.121296	0.177979	0.091046	0.173372	-0.263314	-0.216363	-0.0778977	-0.239954	-0.337932	0.127409	0.0477693	0.32529	0.0146175	0.328284
ILMN_1812489	CCDC21	mod1	-0.177838	0.841534	-0.700657	-0.193825	0.373093	0.589335	-0.651747	0.0892246	-0.391875	-0.365593	-0.153675	-0.568972	-0.510022	-0.303346	-0.1404	-0.14786	0.0353288	0.146489
ILMN_1781234	CCDC22	mod0	0.315716	-0.320634	0.512321	-0.27725	-0.207849	0.175266	0.190968	0.178085	0.307368	0.0230075	0.491392	0.0037564	0.438982	0.069478	0.303578	0.539008	-0.335847	-0.0409787
ILMN_2050023	CCDC23	mod4	-0.179338	0.262066	-0.453715	0.104385	0.503656	-0.366315	-0.17247	-0.489481	0.00626148	0.242241	-0.42332	-0.155107	-0.395012	-0.296871	-0.518215	-0.275153	-0.0453918	0.44448
ILMN_1793146	CCDC25	mod4	-0.557947	0.127133	-0.225081	-0.27166	0.627247	-0.262832	-0.392971	-0.726363	0.516116	0.489929	0.080843	-0.0216401	0.0803814	-0.666268	-0.514419	-0.195369	0.0969792	-0.106804
ILMN_1789266	CCDC25	mod1	-0.412067	0.678668	-0.650262	-0.264596	0.660631	0.201002	-0.67581	-0.353676	-0.0567929	-0.0206465	-0.0862701	-0.339548	-0.267081	-0.582021	-0.411424	-0.304494	-0.112239	-0.00412846
ILMN_1778478	CCDC28B	mod4	-0.746878	0.645488	-0.640951	-0.518129	0.742896	0.189871	-0.784473	-0.48181	0.0966983	0.0460521	0.10237	-0.525376	-0.195439	-0.737607	-0.369819	-0.147343	0.324039	0.089295
ILMN_2099586	CCDC28B	mod4	-0.784873	0.582047	-0.63452	-0.478404	0.808593	0.0234626	-0.759805	-0.577766	0.191782	0.147649	0.0320505	-0.417216	-0.12875	-0.756347	-0.468779	-0.272869	0.328399	0.116998
ILMN_1671295	CCDC3	mod3	0.462827	-0.22959	0.181802	0.536134	-0.509089	0.0116586	0.585503	0.399721	-0.421905	-0.378494	-0.0882017	0.118567	-0.117441	0.619791	0.268874	0.19331	-0.236786	0.216981
ILMN_2288784	CCDC34	mod2	0.203361	-0.499552	0.642388	-0.317253	-0.528142	0.318877	0.202345	0.349004	0.392392	0.159265	0.616812	-0.0583207	0.450506	0.221897	0.585972	0.461278	-0.158673	-0.300267
ILMN_1657547	CCDC34	mod0	0.156658	-0.593322	0.70199	-0.372886	-0.46065	0.190834	0.206873	0.309542	0.503414	0.177009	0.677887	-0.0803701	0.456261	0.20415	0.550537	0.480047	-0.0821565	-0.352919
ILMN_2273331	CCDC46	mod0	0.311116	0.243542	-0.0992109	0.094419	0.0746897	0.154165	0.0264464	0.047778	-0.209529	-0.279351	-0.112022	-0.13596	-0.122438	0.0911539	-0.0542178	0.0566646	-0.334783	0.155685
ILMN_2369756	CCDC46	mod0	-0.462777	0.0507201	-0.119395	-0.176464	0.483637	-0.287188	-0.242266	-0.514686	0.381903	0.250663	0.0268916	-0.0366256	-0.00100396	-0.369276	-0.367719	-0.27671	0.133965	-0.0835175
ILMN_1804522	CCDC47	mod2	0.208046	-0.658518	0.65556	0.0730451	-0.40744	-0.290832	0.627265	0.14752	0.140419	0.0179778	0.301213	0.159876	0.223083	0.419739	0.337573	0.461609	0.0916828	-0.0269293
ILMN_1720233	CCDC49	mod10	-0.0349435	-0.427603	0.439217	-0.250628	-0.195551	0.011695	0.136775	-0.0466897	0.432007	0.280272	0.583792	-0.00272779	0.267699	-0.000630125	0.306194	0.305727	-0.182122	-0.294871
ILMN_1745946	CCDC5	mod0	0.394615	-0.222912	0.356961	0.0787334	-0.253745	0.0780178	0.28989	0.0930053	0.0581841	-0.116952	0.245266	0.195196	0.293102	0.207578	0.189673	0.430793	-0.354106	0.103228
ILMN_1715569	CCDC53	mod0	-0.502682	0.0133573	-0.167929	-0.139157	0.635656	-0.51876	-0.349984	-0.712358	0.559337	0.574352	-0.102929	0.235296	0.105611	-0.589457	-0.604927	-0.516711	0.0912673	-0.283442
ILMN_1789786	CCDC56	mod0	-0.230181	-0.000149079	-0.0440117	-0.109043	0.21064	-0.0540356	-0.245406	-0.110561	0.299894	0.150539	-0.0127365	0.00100394	-0.0439906	-0.0938702	-0.177824	-0.34022	-1.17e-05	-0.476258
ILMN_1686920	CCDC58	mod4	-0.471203	0.488832	-0.517757	-0.289654	0.788006	-0.183888	-0.584588	-0.61169	0.187347	0.296173	-0.180353	-0.3049	-0.345642	-0.685455	-0.63456	-0.229322	0.318759	0.150242
ILMN_1662318	CCDC59	mod0	-0.376258	0.0373568	-0.132182	-0.317861	0.451939	-0.180123	-0.338218	-0.514705	0.520948	0.479062	0.142818	-0.290386	-0.0324803	-0.458541	-0.318429	-0.0729048	0.0140989	-0.0369712
ILMN_1745904	CCDC6	mod2	0.0845406	-0.528059	0.51977	0.0492957	-0.529244	0.00740037	0.47957	0.349727	0.041497	-0.164401	0.385666	0.0141928	0.191595	0.49084	0.492724	0.356018	0.0273754	-0.186639
ILMN_1722446	CCDC60	mod0	-0.25186	0.117447	-0.173269	-0.246968	0.365688	-0.0869802	-0.262064	-0.33857	0.258528	0.272591	0.154947	-0.151173	-0.0612393	-0.36827	-0.133917	-0.232544	-0.249511	-0.152813
ILMN_1683533	CCDC66	mod0	0.365275	-0.108655	0.262382	-0.207481	-0.241636	0.342264	-9.6e-05	0.259389	0.238171	0.0219687	0.227888	-0.126413	0.270119	0.10005	0.255987	0.251948	-0.384315	-0.140265
ILMN_1657680	CCDC69	mod0	-0.585301	0.486168	-0.593873	-0.0845964	0.470503	0.0261743	-0.472505	-0.360918	-0.064412	-0.0132438	-0.218205	-0.187255	-0.240702	-0.441871	-0.348203	-0.443813	0.284687	-0.00793124
ILMN_1768433	CCDC71	mod0	0.0628847	-0.323698	0.464682	-0.446881	-0.249359	0.25786	0.0234538	0.160297	0.435226	0.223652	0.525251	-0.0936619	0.493611	-0.00943418	0.420416	0.364026	-0.117852	-0.306419
ILMN_1709227	CCDC84	mod5	0.274993	0.373624	-0.149196	-0.0866465	-0.275939	0.710296	-0.1443	0.637314	-0.519507	-0.660953	0.123677	-0.438596	-0.315254	0.277014	0.430509	0.156723	-0.180873	-0.0706865
ILMN_1669982	CCDC85A	mod0	-0.157027	0.3001	-0.195817	-0.224981	0.169472	0.236206	-0.284437	0.00665871	-0.0796719	-0.0177733	-0.0533725	-0.224488	0.0890547	-0.163294	-0.0466498	-0.00790004	0.143818	0.313557
ILMN_1792681	CCDC86	mod10	-0.0127105	-0.368125	0.42099	-0.237377	-0.0528081	-0.15941	0.198764	-0.0664662	0.298558	0.105686	0.585303	-0.122236	-0.166614	-0.0580225	0.232163	0.46465	0.085816	-0.277003
ILMN_1761961	CCDC90A	mod4	-0.493274	0.448756	-0.631391	0.0475871	0.803316	-0.438778	-0.419976	-0.748462	0.130606	0.320254	-0.400458	0.0244065	-0.245055	-0.571391	-0.789668	-0.547534	0.216074	0.191066
ILMN_1692948	CCDC90B	mod0	-0.329712	-0.483834	0.307479	0.0109006	0.0171738	-0.491218	0.175754	-0.351553	0.468934	0.52863	0.0980278	0.342979	0.169345	-0.132361	-0.13827	0.000242508	0.452168	-0.253635
ILMN_2232166	CCDC90B	mod0	0.0864121	-0.513837	0.437791	0.242565	-0.0751298	-0.533006	0.387234	-0.24513	0.354654	0.292193	-0.119197	0.486011	0.249178	0.115554	-0.15806	0.000768467	0.0350644	-0.0763085
ILMN_1676523	CCDC91	mod0	-0.110754	-0.130066	0.182234	-0.368028	0.0238291	0.0873861	-0.188172	0.0574134	0.428589	0.189335	0.16518	-0.157667	0.0913024	-0.1368	0.0567018	0.0108353	0.290035	-0.28633
ILMN_2190051	CCDC91	mod0	-0.044206	-0.208152	0.27957	-0.197965	-0.0157679	-0.0674792	0.076382	-0.164887	0.285419	0.197572	0.189703	0.100659	0.313116	-0.116483	0.0711952	0.206226	0.113099	-0.0144504
ILMN_1731107	CCDC92	mod1	-0.102888	0.778055	-0.68641	0.0311686	0.308675	0.359107	-0.355893	0.044891	-0.721316	-0.535907	-0.26645	-0.425375	-0.554519	-0.159731	-0.12079	-0.0327232	0.0695668	0.430756
ILMN_1801600	CCDC97	mod0	0.242304	0.214263	-0.0633382	0.220929	-0.15293	0.194224	0.178337	0.275124	-0.539905	-0.501875	-0.0397998	0.041876	-0.123089	0.216713	0.152938	0.146073	-0.0717538	0.311004
ILMN_1695357	CCDC99	mod0	0.326322	0.311819	-0.185632	0.211359	-0.0878362	0.278455	-0.0179583	0.217902	-0.365979	-0.249447	-0.377507	-0.0929842	-0.0953307	0.226328	-0.05075	-0.0699896	-0.159065	0.356821
ILMN_1674051	CCHCR1	mod0	-0.342734	0.182079	-0.174219	-0.28311	0.0635586	0.339587	-0.309581	0.216408	0.0834126	-0.174845	0.165173	-0.338302	0.00864797	-0.000878309	0.138003	-0.237086	0.170607	-0.213183
ILMN_1783593	CCL13	mod11	0.274157	-0.284579	0.284847	0.256411	-0.316197	-0.0676713	0.373901	0.0461883	-0.07229	0.0210039	0.0720556	0.51629	0.413848	0.125295	0.101848	0.313451	-0.0709625	-0.0388685
ILMN_3192001	CCL14	mod0	0.359074	-0.580067	0.447884	0.440307	-0.49379	-0.282333	0.62004	0.161169	0.0795841	0.146314	-0.0136128	0.411216	0.252272	0.491424	0.168028	0.0880181	-0.171044	0.0445652
ILMN_1740609	CCL15	mod0	0.325966	-0.56701	0.409025	0.417889	-0.439316	-0.313198	0.57085	0.100643	0.141874	0.22409	-0.0272988	0.412164	0.273738	0.436541	0.113245	0.0372765	-0.178282	0.0314938
ILMN_1720048	CCL2	mod12	0.112482	-0.232099	0.243412	0.139767	-0.153686	-0.0899855	0.166603	-0.111721	0.153003	0.127668	0.00152819	0.511471	0.659125	0.040384	-0.0615617	0.0220008	-0.31095	-0.0935767
ILMN_1677505	CCL21	mod0	0.0424135	0.262836	-0.328813	0.194237	0.0403022	0.107085	-0.0489436	0.0382648	-0.254578	-0.144141	-0.191174	-0.140495	-0.245138	-0.0159657	-0.102488	-0.0670707	-0.0138612	0.258307
ILMN_1747355	CCL3L1	mod0	-0.678258	0.337046	-0.450367	-0.362921	0.571438	-0.143434	-0.557955	-0.465982	0.202555	0.312924	-0.0526488	-0.311699	-0.300057	-0.618863	-0.348321	-0.373902	0.523054	-0.0944012
ILMN_1773352	CCL5	mod12	0.24226	-0.321028	0.406419	-0.00151235	-0.268883	0.00835459	0.235083	0.0419089	0.182598	0.0589329	0.175431	0.480199	0.808289	0.1107	0.173222	0.177088	-0.314484	-0.129267
ILMN_2098126	CCL5	mod12	0.104086	-0.276401	0.309224	-0.0565543	-0.255767	0.0117145	0.141457	0.0593634	0.129141	0.0844256	0.155842	0.485569	0.755184	0.019589	0.19298	0.105883	-0.188445	-0.190143
ILMN_1772964	CCL8	mod0	0.2126	-0.164457	0.235216	0.195399	-0.434576	0.243534	0.22858	0.225605	-0.0763131	-0.161774	-0.0242012	0.465496	0.726623	0.24271	0.198814	0.132127	-0.181846	-0.0563745
ILMN_1784352	CCM2	mod0	-0.45255	0.572994	-0.549103	-0.238805	0.498675	0.17493	-0.469516	-0.30111	-0.246009	-0.132926	-0.0608315	-0.288857	-0.295844	-0.527987	-0.235156	-0.0126195	0.252006	0.0632221
ILMN_1786125	CCNA2	mod0	-0.282828	-0.246842	0.0514416	-0.0246714	0.111177	-0.387696	0.0214387	-0.116652	0.219603	0.267617	0.0399594	0.0473843	-0.111086	-0.0387377	-0.0803493	-0.160836	0.159463	-0.254549
ILMN_1752394	CCNB1IP1	mod4	-0.276614	0.597361	-0.68246	-0.113875	0.651423	-0.0251411	-0.562878	-0.44299	0.0142706	0.206009	-0.253191	-0.346275	-0.348667	-0.492475	-0.5403	-0.401302	-0.132606	0.273138
ILMN_1798705	CCNC	mod0	-0.0747141	-0.239777	0.231399	-0.165101	0.15788	-0.235967	0.0320801	-0.293046	0.434939	0.268573	0.228745	-0.0324292	0.157928	-0.167879	-0.194994	0.297682	-0.045017	-0.105007
ILMN_2409395	CCNC	mod0	0.423888	-0.0704245	0.187413	0.13085	-0.0200938	-0.0520319	0.199529	-0.119554	0.0925142	0.0156528	0.0630026	0.256838	0.199559	0.00117635	-0.0885736	0.241537	-0.399961	0.128094
ILMN_1676423	CCNC	mod2	0.246134	-0.622106	0.574019	0.136451	-0.271931	-0.37886	0.398115	-0.0408398	0.43906	0.342346	0.0837775	0.410757	0.425295	0.235151	0.0431257	0.0527697	-0.10937	-0.297623
ILMN_1688480	CCND1	mod3	0.33311	0.203141	-0.330707	0.771618	0.0283332	-0.29675	0.353702	-0.0651696	-0.527335	-0.3012	-0.702036	0.217248	-0.327511	0.355027	-0.401065	-0.286624	-0.19879	0.588027
ILMN_1667081	CCND2	mod3	0.317961	0.179059	-0.258683	0.779278	-0.125083	-0.128619	0.378986	0.0112449	-0.595667	-0.390338	-0.554112	0.303879	-0.152868	0.379269	-0.271844	-0.108754	-0.0879533	0.465404
ILMN_2067656	CCND2	mod3	0.243349	0.162657	-0.323414	0.863122	-0.0856553	-0.259601	0.382286	-0.0751942	-0.59797	-0.276844	-0.696318	0.455669	-0.124026	0.328322	-0.379097	-0.239067	-0.0354803	0.491355
ILMN_1668721	CCND3	mod6	0.33305	-0.444622	0.308922	0.619196	-0.37472	-0.469827	0.747943	0.0151592	-0.23982	-0.0771192	-0.28585	0.564662	0.192289	0.495212	0.024381	0.13286	-0.0619067	0.33165
ILMN_1658743	CCNDBP1	mod2	0.537329	-0.471762	0.59496	0.0271793	-0.431917	0.127815	0.36183	0.266942	0.331021	0.0257353	0.336447	0.318798	0.480781	0.291012	0.324306	0.328515	-0.587409	-0.314996
ILMN_1702247	CCNDBP1	mod2	0.614203	-0.585146	0.762503	0.0611892	-0.627569	0.200361	0.523633	0.406912	0.22623	-0.0791262	0.460661	0.268155	0.550723	0.463514	0.484432	0.594594	-0.534415	-0.186159
ILMN_1795852	CCNE1	mod4	-0.603022	0.239547	-0.308465	-0.422763	0.517194	-0.0389675	-0.518548	-0.378241	0.292574	0.331577	0.149972	-0.304778	-0.0233119	-0.529712	-0.276042	-0.256105	0.259172	-0.145697
ILMN_1694491	CCNG1	mod1	-0.405155	0.517626	-0.517082	-0.32145	0.395025	0.230951	-0.446645	-0.205514	-0.23266	-0.0713411	0.0166414	-0.567444	-0.396841	-0.407166	-0.0522949	0.0502551	0.126839	0.310079
ILMN_2228732	CCNG2	mod2	0.32524	-0.673844	0.797659	-0.149688	-0.427059	-0.0329531	0.44903	0.162942	0.372892	0.100531	0.545105	0.156642	0.480643	0.278251	0.431588	0.620536	-0.30919	-0.220808
ILMN_2187830	CCNH	mod0	-0.680322	-0.170373	0.0085612	-0.389811	0.53054	-0.521015	-0.239605	-0.687914	0.60163	0.615738	0.22697	0.0100067	0.0940191	-0.599664	-0.373542	-0.0891632	0.420813	-0.190739
ILMN_1742250	CCNH	mod0	-0.526462	-0.250175	0.16504	-0.468124	0.464719	-0.417425	-0.18146	-0.58586	0.66197	0.511284	0.459422	-0.0775823	0.151534	-0.51815	-0.208353	0.0989925	0.13493	-0.260577
ILMN_1691942	CCNI	mod0	0.544688	0.325457	-0.181819	0.401456	-0.309978	0.353928	0.261217	0.357454	-0.809402	-0.568798	-0.260421	-0.0970016	-0.262419	0.355309	0.205435	0.33938	-0.212849	0.601021
ILMN_2094776	CCNL1	mod14	0.533478	-0.392404	0.566501	-0.0814583	-0.63674	0.292173	0.424274	0.589519	-0.13055	-0.240094	0.381545	-0.141138	0.0710064	0.519519	0.716747	0.570874	-0.216191	0.00490435
ILMN_2379226	CCNL2	mod2	0.119085	-0.694878	0.652021	-0.00638909	-0.450248	-0.241232	0.434746	0.20408	0.331062	0.224849	0.31966	0.373432	0.299515	0.330092	0.40061	0.175347	0.0858525	-0.476165
ILMN_1692390	CCNT1	mod0	0.314563	-0.0553582	0.164797	-0.0455696	-0.133162	0.1805	0.107911	0.119564	0.01232	-0.0917327	0.279478	-0.129373	0.0475884	0.0405261	0.223753	0.301373	-0.442604	-0.000288816
ILMN_1722522	CCNT2	mod0	0.76015	0.0613316	0.201945	0.238944	-0.394374	0.414153	0.329365	0.555248	-0.453555	-0.571812	0.0152072	-0.0105343	-0.0125161	0.457875	0.333606	0.442678	-0.513805	0.224294
ILMN_1708991	CCNY	mod0	-0.611483	0.153065	-0.247876	-0.340388	0.475014	-0.205995	-0.3866	-0.402394	0.191681	0.285926	0.055384	-0.00252008	-0.0115462	-0.502565	-0.214654	-0.360245	0.26447	-0.227055
ILMN_2261784	CCNY	mod0	0.437286	0.365791	-0.315706	0.541468	-0.087164	0.120979	0.239595	0.08375	-0.660464	-0.510197	-0.36997	0.0796328	-0.153286	0.259873	-0.0828615	0.072188	-0.434412	0.611867
ILMN_1810069	CCNYL1	mod0	0.105601	0.0786805	0.0477528	-0.167187	0.0972806	0.111031	0.00518646	-0.0104942	-0.0812018	-0.0931807	0.336851	-0.291496	-0.159182	-0.0586851	0.106859	0.373095	-0.22527	0.168818
ILMN_2166524	CCNYL1	mod0	-0.101303	0.14919	-0.073847	-0.173853	0.306309	-0.0252541	-0.099092	-0.301335	-0.0296047	0.0576511	0.259928	-0.14489	-0.106008	-0.289589	-0.0801457	0.189452	-0.230126	0.10765
ILMN_2409290	CCPG1	mod2	0.0271841	-0.690578	0.769461	-0.401178	-0.34449	-0.0224307	0.262497	0.129483	0.554213	0.286834	0.679767	0.0257426	0.438056	0.103411	0.48341	0.505211	0.0120014	-0.47808
ILMN_1794190	CCPG1	mod2	0.221596	-0.756248	0.87547	-0.224281	-0.452106	-0.0612686	0.432891	0.181974	0.444497	0.139521	0.646996	0.222102	0.516278	0.211772	0.499621	0.61436	-0.154377	-0.413392
ILMN_1664316	CCR9	mod0	-0.593518	0.0411483	-0.18339	-0.167085	0.197757	-0.1659	-0.191987	-0.247424	0.135001	0.241254	-0.064419	-0.0463205	0.022673	-0.285076	-0.159759	-0.0951171	0.820031	0.0150378
ILMN_2357730	CCRK	mod0	0.367442	-0.35901	0.336941	0.394387	-0.274592	-0.197583	0.486276	0.167922	-0.0360634	-0.173822	0.0192921	0.287342	0.179936	0.477638	0.0835116	0.0936841	-0.323165	0.0996882
ILMN_1689378	CCRN4L	mod0	-0.387826	0.330801	-0.26208	-0.457857	0.23305	0.290715	-0.425392	-0.13621	-0.0293211	0.00484969	0.245241	-0.331562	-0.0311416	-0.431565	0.0287021	0.167995	0.410415	-0.0518997
ILMN_2290998	CCS	mod2	0.464194	-0.376338	0.563867	-0.0732652	-0.595629	0.286086	0.409817	0.562361	-0.0770006	-0.303012	0.464548	-0.0278374	0.215711	0.513727	0.654653	0.518916	-0.165036	-0.0942763
ILMN_1766797	CCS	mod2	0.184472	-0.423418	0.533258	-0.312819	-0.464383	0.298476	0.114916	0.528551	0.265248	0.010682	0.513225	-0.149616	0.0674082	0.294778	0.591268	0.295214	-0.0466918	-0.581284
ILMN_1679382	CCT2	mod2	0.42012	-0.774924	0.817302	0.0289483	-0.36544	-0.39282	0.601568	0.0401513	0.385394	0.272366	0.369297	0.43986	0.402612	0.230571	0.278219	0.48635	-0.189524	-0.160525
ILMN_1651828	CCT3	mod2	0.343985	-0.594416	0.680257	-0.144427	-0.499963	-0.00399025	0.337067	0.340609	0.310429	0.234723	0.281818	0.213033	0.300468	0.242535	0.443088	0.334249	0.00797772	-0.289013
ILMN_2334989	CCT3	mod2	0.530225	-0.493205	0.618378	0.161737	-0.56643	0.0190277	0.47983	0.356409	0.0788511	0.0331091	0.100523	0.392543	0.359269	0.398067	0.37206	0.267625	-0.18184	-0.183836
ILMN_1706246	CCT5	mod2	0.376689	-0.540746	0.705973	-0.283524	-0.386547	0.0964413	0.278017	0.268849	0.37145	0.145872	0.587691	0.0360122	0.294364	0.154919	0.456114	0.572422	-0.176914	-0.321336
ILMN_1719611	CCT6A	mod2	0.532497	-0.632076	0.736627	0.0407698	-0.417896	-0.176245	0.534321	0.178892	0.259073	0.176601	0.301614	0.3245	0.273655	0.262055	0.313522	0.509993	-0.242737	-0.127445
ILMN_1699610	CCT6B	mod0	-0.536786	-0.107666	0.00769961	-0.336884	0.0617261	0.0195967	-0.333511	-0.0588616	0.492549	0.33226	0.12097	-0.155899	0.146381	-0.13047	0.00773317	-0.428242	0.399726	-0.474282
ILMN_2050617	CCT6P1	mod2	0.361132	-0.788508	0.812737	0.0118359	-0.479355	-0.301197	0.597453	0.131992	0.368162	0.314021	0.343454	0.396007	0.391105	0.289692	0.368034	0.434227	-0.0464501	-0.23344
ILMN_1662954	CCT7	mod0	0.560839	-0.319897	0.500556	0.13533	-0.413672	0.078021	0.525253	0.179361	-0.126643	-0.184102	0.31658	0.0905368	0.0813945	0.322517	0.340885	0.690062	-0.28303	0.135038
ILMN_1717868	CCT8	mod0	0.378992	-0.183646	0.291872	0.207846	-0.145127	-0.0220894	0.225914	-0.0420294	0.145275	0.0544174	-0.130968	0.372213	0.372554	0.100697	-0.0911186	0.174198	-0.270017	0.0499385
ILMN_2396444	CD14	mod11	0.236526	-0.350259	0.216314	0.613505	-0.23413	-0.455642	0.486939	-0.0956741	-0.0272395	0.055506	-0.338205	0.926351	0.540373	0.28582	-0.213571	-0.276965	-0.0997816	-0.0442522
ILMN_1740015	CD14	mod11	0.285168	-0.406111	0.265319	0.612742	-0.226505	-0.513863	0.529899	-0.139661	0.025519	0.113335	-0.292041	0.926099	0.513975	0.267965	-0.215554	-0.212714	-0.164152	-0.0342332
ILMN_1661589	CD151	mod0	0.487902	-0.349617	0.413287	0.350676	-0.285024	-0.166553	0.506273	0.0914668	-0.0527654	-0.058447	0.166318	0.256731	-0.128742	0.307152	0.116934	0.397784	-0.299292	-0.030612
ILMN_1794740	CD151	mod0	0.401469	-0.408476	0.40603	0.264509	-0.157406	-0.326172	0.450686	0.0226434	0.118409	0.0808001	0.133775	0.215538	-0.211767	0.21912	0.0751366	0.173032	-0.297756	-0.093659
ILMN_1722622	CD163	mod11	0.55503	-0.592691	0.503878	0.642562	-0.54733	-0.397702	0.79079	0.188466	-0.0951078	-0.0371321	-0.200314	0.791154	0.400904	0.604744	0.11297	0.0667907	-0.293845	-0.0227049
ILMN_2379599	CD163	mod11	0.570757	-0.581324	0.493888	0.636763	-0.514576	-0.425611	0.771886	0.125111	-0.0622592	0.0492777	-0.227584	0.83535	0.447186	0.528656	0.047009	0.067182	-0.279519	-0.00718308
ILMN_1783852	CD164	mod0	0.117536	-0.30387	0.181599	0.256111	-0.206241	-0.349079	0.372822	-0.102399	0.0521072	0.311504	-0.162618	0.40005	0.180904	0.1369	-0.0381276	-0.054734	0.155482	0.0521325
ILMN_1654210	CD1C	mod0	-0.228458	0.440969	-0.412555	0.066911	0.383458	0.00700803	-0.364304	-0.221654	-0.170264	-0.136112	-0.307259	0.0565582	-0.10325	-0.249016	-0.362342	-0.351431	0.0460546	0.150174
ILMN_1695025	CD2	mod0	-0.00859556	0.075423	-0.0307528	-0.0616832	-0.0437821	0.176417	-0.101694	0.0889078	0.0689343	-0.133211	-0.0104712	0.196037	0.463045	-0.057245	0.0611102	-0.139306	-0.0429556	-0.0829364
ILMN_1706722	CD200	mod0	0.0630616	0.0900879	0.0315156	-0.108996	0.0215643	0.168484	-0.0274286	0.0964684	-0.0900329	-0.247806	0.234479	-0.18782	-0.038332	0.078295	0.16167	0.0847472	-0.214041	0.0802556
ILMN_2060413	CD24	mod0	0.200824	-0.275991	0.242723	0.125155	-0.274919	-0.0949099	0.275759	0.323896	-0.0555675	-0.128241	0.0688334	0.115033	0.00439974	0.342075	0.28243	-0.0398554	-0.146833	-0.172281
ILMN_2377669	CD247	mod12	0.118171	-0.347472	0.396007	-0.0225359	-0.320952	0.0904965	0.212841	0.0759898	0.293359	0.0565226	0.25571	0.428853	0.876134	0.141023	0.223821	0.123896	-0.286035	-0.177998
ILMN_1676924	CD247	mod12	-0.0561252	-0.314175	0.324152	-0.129628	-0.215014	0.0225179	0.0853299	0.00398168	0.349269	0.152738	0.226374	0.399459	0.816165	-0.00316722	0.16221	0.0383878	-0.0498482	-0.282997
ILMN_1726589	CD248	mod3	0.167083	0.119034	-0.267108	0.766612	0.0704314	-0.365758	0.303137	-0.208997	-0.337068	-0.165213	-0.663731	0.598054	0.030869	0.208927	-0.479261	-0.471172	-0.176421	0.358861
ILMN_2365307	CD276	mod3	0.22581	0.0596604	-0.109091	0.682099	-0.0856355	-0.224894	0.299516	-0.05348	-0.321386	-0.231008	-0.507975	0.597875	0.101828	0.248856	-0.302813	-0.340621	-0.107592	0.115949
ILMN_1796244	CD2BP2	mod2	0.495075	-0.809559	0.866116	0.104239	-0.656513	-0.0865458	0.610705	0.330189	0.411705	0.149524	0.361854	0.416004	0.552764	0.497932	0.445098	0.343458	-0.37845	-0.379178
ILMN_2115633	CD320	mod0	-0.111744	-0.46021	0.342771	-0.068821	0.195376	-0.562725	0.236031	-0.480986	0.534221	0.511883	0.382393	0.258791	0.200141	-0.239014	-0.132476	0.146933	-0.103017	-0.0539295
ILMN_2341229	CD34	mod3	0.376721	0.0113875	-0.0357319	0.712275	-0.246679	-0.0890624	0.532072	0.0842423	-0.486694	-0.43889	-0.325206	0.380536	0.169253	0.49739	-0.0818893	0.081663	-0.309957	0.602232
ILMN_1732799	CD34	mod3	0.465699	-0.148799	0.180843	0.639054	-0.375541	-0.0373979	0.586676	0.206629	-0.351529	-0.431247	-0.259986	0.388933	0.329225	0.586458	0.0391526	0.16389	-0.352776	0.554492
ILMN_1694249	CD34	mod0	0.127197	0.0703244	-0.0440672	0.0152354	0.194393	-0.0519442	-0.103066	-0.141976	0.219008	0.086891	0.0777457	-0.00894751	-0.0848386	-0.123194	-0.223386	-0.103735	-0.494373	-0.0634911
ILMN_1784863	CD36	mod0	-0.0768213	0.397096	-0.317043	-0.0656864	0.306432	0.132784	-0.311011	-0.168657	-0.102857	-0.0464678	-0.282236	-0.052863	-0.00584547	-0.266864	-0.313373	-0.0370363	0.119701	0.206988
ILMN_1796094	CD36	mod0	0.103855	0.294276	-0.166968	0.0254628	0.301007	0.0241539	-0.126106	-0.269862	-0.0853953	-0.057387	-0.159742	0.0103701	-0.0101125	-0.233244	-0.324175	0.120972	-0.0990233	0.333825
ILMN_1665132	CD36	mod1	-0.184218	0.770694	-0.755834	0.0294773	0.629197	0.0444196	-0.469558	-0.39205	-0.362262	-0.141896	-0.406009	-0.303651	-0.487976	-0.485659	-0.542472	-0.131794	0.137729	0.527646
ILMN_2233783	CD38	mod1	-0.598502	0.653988	-0.711378	-0.187477	0.592204	0.194029	-0.686455	-0.381771	0.027776	-0.0165032	-0.268439	-0.257571	-0.0827153	-0.495674	-0.48707	-0.482145	0.148196	0.0188385
ILMN_2261416	CD3D	mod12	-0.185872	-0.13257	0.0936555	-0.182166	0.0394902	-0.0115414	-0.107665	-0.178991	0.374879	0.220836	0.117387	0.238119	0.597467	-0.126011	-0.0147134	-0.172333	-0.228228	-0.21213
ILMN_2325837	CD3D	mod0	-0.289182	0.0867154	-0.11306	-0.231118	0.101321	0.115938	-0.257439	-0.0875468	0.154365	0.092397	0.0695139	0.0765127	0.443063	-0.150511	0.00824594	-0.224507	-0.0702288	-0.149096
ILMN_2348788	CD44	mod3	0.446646	0.0572121	-0.106835	0.781595	-0.241512	-0.145185	0.486821	0.115931	-0.536721	-0.338243	-0.476936	0.455968	0.0201996	0.46322	-0.14718	-0.0920065	-0.179215	0.565604
ILMN_1803429	CD44	mod3	0.23532	0.120657	-0.279242	0.824287	-0.104101	-0.288189	0.339363	-0.0516536	-0.459482	-0.168547	-0.701939	0.618614	0.167547	0.335969	-0.375267	-0.470294	-0.104912	0.417366
ILMN_2307744	CD46	mod0	0.387202	-0.064173	0.205307	0.0457419	-0.136041	0.13769	0.184568	0.112054	-0.138354	-0.201853	0.10382	0.0781724	0.142103	0.145606	0.108266	0.424568	-0.445838	0.23619
ILMN_2307740	CD46	mod0	0.554249	-0.207806	0.330707	0.354582	-0.282739	0.013608	0.551621	0.115916	-0.189165	-0.350039	0.0939493	0.147183	0.166724	0.378328	0.0878641	0.606149	-0.406708	0.363369
ILMN_1771333	CD47	mod3	0.428946	0.012709	-0.0946436	0.589319	-0.376698	0.0681708	0.312606	0.270641	-0.296692	-0.107546	-0.469664	0.396035	0.25762	0.447868	-0.0505227	-0.286014	-0.318166	0.206604
ILMN_2208903	CD52	mod12	-0.382403	-0.201206	0.158927	-0.314182	0.117994	-0.147771	-0.151119	-0.279348	0.414389	0.3257	0.142164	0.303597	0.651397	-0.30824	-0.0725255	0.0155465	0.261956	-0.209965
ILMN_2413808	CD53	mod0	0.222786	-0.416112	0.341213	0.398617	-0.30282	-0.305886	0.45118	-0.00057162	0.0445828	0.00360747	-0.0862005	0.67756	0.48956	0.267883	0.0289482	-0.0845419	-0.148952	-0.121054
ILMN_1800540	CD55	mod0	-0.117921	0.222718	-0.165981	-0.0747402	0.219777	-0.0495637	-0.185248	-0.251757	-0.113904	0.115395	-0.104751	-0.0121285	-0.0701254	-0.357799	-0.220189	0.141044	0.288196	0.220564
ILMN_1785268	CD58	mod0	0.255542	-0.38715	0.392056	0.0777836	-0.0139952	-0.292115	0.358399	-0.249071	0.379999	0.175483	0.275904	0.185054	0.291062	0.0619803	-0.0687868	0.38619	-0.337403	0.154884
ILMN_2147517	CD58	mod0	0.220169	-0.496383	0.356188	0.256819	-0.0818451	-0.475192	0.427489	-0.312699	0.44159	0.445881	0.0693488	0.462009	0.387529	0.0559066	-0.194129	0.117209	-0.245527	0.0772605
ILMN_2333687	CD59	mod0	0.0957435	0.372653	-0.21029	-0.103502	0.28447	0.164939	-0.173205	-0.0604039	-0.29779	-0.243304	0.0996457	-0.224876	-0.28057	-0.210126	-0.0552749	0.179496	-0.312744	0.150884
ILMN_1724789	CD59	mod0	0.240627	0.391478	-0.207018	0.011064	0.192948	0.204872	-0.105311	0.0137957	-0.427044	-0.324706	0.0207923	-0.228477	-0.3486	-0.113165	-0.0426039	0.20895	-0.404024	0.236388
ILMN_1753468	CD63	mod0	0.0762136	-0.428297	0.270161	0.149889	-0.092107	-0.39741	0.241147	-0.059738	0.368146	0.402856	0.0345593	0.328377	0.0962523	0.130136	-0.0508289	-0.232628	-0.0840637	-0.17391
ILMN_1714861	CD68	mod0	0.364603	-0.638487	0.536958	0.61493	-0.507343	-0.45549	0.736824	0.0834737	0.0280509	0.0259856	-0.182216	0.903958	0.549079	0.518918	0.0662251	-0.024419	-0.119054	-0.121852
ILMN_1736567	CD74	mod12	0.123214	-0.188899	0.28435	0.105737	-0.335482	0.141107	0.255491	0.183687	-0.0760418	-0.259899	0.141286	0.451792	0.800634	0.245528	0.215535	0.187458	-0.126059	0.0289254
ILMN_1761464	CD74	mod12	0.512666	-0.395413	0.574573	0.149695	-0.55505	0.172454	0.515571	0.341528	-0.0633016	-0.313463	0.34519	0.391426	0.6397	0.416637	0.406529	0.578037	-0.35904	-0.00570747
ILMN_2379644	CD74	mod12	0.000370113	-0.191298	0.238589	0.0594023	-0.201509	0.0393786	0.168812	0.0457469	0.0749151	-0.111183	0.135963	0.469511	0.823548	0.130303	0.0885295	0.0614995	-0.0978693	-0.00521784
ILMN_1734878	CD79A	mod0	-0.320574	0.364232	-0.442811	-0.240766	0.510949	-0.0773191	-0.476106	-0.285701	0.0444298	0.19555	-0.162202	-0.39125	-0.456561	-0.444311	-0.288831	-0.293715	0.0499796	0.0108308
ILMN_2366212	CD79B	mod4	-0.331434	0.410041	-0.480172	-0.0298128	0.532663	-0.120215	-0.341377	-0.342538	-0.103553	-0.0565081	-0.29713	-0.140984	-0.22891	-0.333946	-0.363036	-0.378661	-0.105035	0.191698
ILMN_1785439	CD79B	mod0	0.0588717	0.250542	-0.12243	-0.225542	0.0915772	0.305276	-0.241362	0.0358663	0.0372222	-0.070586	-0.0775487	-0.237725	0.0873514	-0.115681	0.0276369	-0.00106269	-0.229861	0.153043
ILMN_1710017	CD79B	mod0	0.0809467	-0.275336	0.295534	-0.0201569	0.00475265	-0.224229	0.175103	-0.111518	0.233595	0.0735331	0.159122	0.080818	-0.133604	-0.0727005	0.0455113	0.169259	-0.0852848	-0.189106
ILMN_1689953	CD81	mod3	0.595778	-0.127234	0.127008	0.848718	-0.519642	-0.0415359	0.718229	0.344745	-0.607307	-0.560325	-0.406272	0.486558	0.0870414	0.710507	0.0773966	0.119903	-0.219233	0.414629
ILMN_2392274	CD82	mod2	0.330077	-0.762337	0.849768	-0.0981224	-0.522522	-0.169335	0.578914	0.259435	0.218484	0.0896622	0.446083	0.242349	0.377431	0.364807	0.52972	0.593012	-0.106457	-0.164971
ILMN_1662973	CD82	mod2	0.363774	-0.638139	0.731598	-0.0828789	-0.432473	-0.155789	0.500259	0.240138	0.152934	0.0767219	0.394524	0.174466	0.242487	0.315262	0.455746	0.490491	-0.235182	-0.223928
ILMN_1780582	CD83	mod0	-0.197609	0.00217853	-0.0135412	0.00436183	-0.0892037	0.0612171	-0.0233571	-0.0171218	-0.029105	0.00428644	-0.157447	0.250853	0.400521	-0.0442105	-0.0348786	0.080461	0.30196	0.0828851
ILMN_1714602	CD86	mod11	0.16491	-0.231593	0.14577	0.536126	-0.19196	-0.361956	0.428037	-0.0234995	-0.19092	-0.0931067	-0.356344	0.761612	0.418415	0.268926	-0.185464	-0.123705	0.0477281	0.0420625
ILMN_1695423	CD9	mod3	-0.010564	0.401668	-0.538619	0.511349	0.210063	-0.132194	-0.0384139	-0.136417	-0.399148	-0.323679	-0.590819	0.124998	-0.28718	0.0242183	-0.441232	-0.348446	0.0115087	0.37776
ILMN_1704730	CD93	mod0	0.130154	0.390454	-0.382172	0.494107	-0.0095102	0.109951	0.11405	-0.058892	-0.588201	-0.414045	-0.445795	0.21463	0.125683	0.127522	-0.239501	-0.00607185	-0.131207	0.680879
ILMN_2413508	CD97	mod0	0.330514	-0.139016	0.188585	0.438488	-0.197658	-0.126447	0.368453	0.0922744	-0.235284	-0.332032	-0.131119	0.339987	0.0784974	0.347134	-0.0063124	0.0766187	-0.371262	0.136051
ILMN_1673363	CD97	mod3	0.530563	-0.162905	0.252092	0.540938	-0.578633	0.118257	0.556774	0.467579	-0.486334	-0.522626	-0.175501	0.402322	0.225819	0.620859	0.294369	0.270303	-0.165539	0.242174
ILMN_2056032	CD99	mod3	0.291547	-0.086832	-0.0226595	0.720805	-0.078288	-0.304004	0.395513	-0.0296573	-0.239504	-0.249229	-0.466649	0.553967	0.178872	0.394812	-0.330452	-0.23312	-0.374806	0.231005
ILMN_1659727	CDAN1	mod0	0.53643	-0.00392143	0.163387	0.166046	-0.513146	0.424184	0.256696	0.59855	-0.374658	-0.434071	0.102013	-0.107065	-0.0733689	0.469888	0.444232	0.362214	-0.241634	0.148914
ILMN_1661363	CDC14B	mod6	0.525434	-0.437832	0.397599	0.470497	-0.465351	-0.192461	0.664465	0.291361	-0.161429	-0.244818	-0.0579239	0.251213	0.0150691	0.622803	0.263988	0.133987	-0.440099	0.112167
ILMN_2379560	CDC14B	mod2	0.513278	-0.405972	0.511821	0.269011	-0.626178	0.0615861	0.665498	0.457944	-0.320223	-0.357414	0.195591	0.0539568	-0.036018	0.588958	0.503509	0.661708	-0.025042	0.218243
ILMN_1747911	CDC2	mod0	-0.575111	-0.131399	-0.0842012	-0.0585006	0.237107	-0.385137	-0.101113	-0.448704	0.32052	0.436526	-0.202285	0.250312	0.27318	-0.311326	-0.355526	-0.232087	0.710384	-0.0426425
ILMN_2338323	CDC25B	mod6	0.576343	-0.634556	0.563842	0.473653	-0.66547	-0.261323	0.7579	0.439501	-0.130084	-0.0224431	-0.0344129	0.595796	0.293564	0.654315	0.35105	0.130747	-0.230479	-0.0162209
ILMN_2294431	CDC25C	mod0	-0.583252	0.108118	-0.191856	-0.298824	0.340839	-0.19227	-0.312519	-0.350495	0.156032	0.282446	-0.0550693	-0.0789108	-0.0445985	-0.404557	-0.2465	-0.116701	0.767926	-0.0541487
ILMN_2210837	CDC26	mod4	-0.540757	0.431467	-0.635968	0.0699897	0.78598	-0.408097	-0.432836	-0.775658	0.129066	0.303447	-0.379858	-0.00399843	-0.324249	-0.643685	-0.81147	-0.419051	0.234463	0.161833
ILMN_1765704	CDC2L1	mod0	0.270235	-0.203387	0.427386	-0.325772	-0.473001	0.523853	0.153259	0.553637	-0.0517412	-0.329582	0.695745	-0.407813	-0.018875	0.316502	0.72542	0.660593	-0.18193	-0.117728
ILMN_1711078	CDC2L2	mod14	0.291517	-0.220841	0.393989	-0.196457	-0.592607	0.57543	0.172364	0.583452	-0.0433343	-0.234064	0.542917	-0.0957233	0.334779	0.362117	0.713977	0.379521	-0.195551	-0.261145
ILMN_2330552	CDC2L2	mod5	-0.161751	0.239854	-0.119171	-0.313486	-0.28223	0.652649	-0.266478	0.449599	-0.202521	-0.206096	0.142762	-0.381094	0.00149324	0.0669648	0.425089	0.072412	0.417031	-0.0371922
ILMN_1675156	CDC42	mod2	0.40071	-0.571592	0.589261	-0.00549636	-0.344422	-0.196052	0.384355	0.186405	0.311777	0.213617	0.291508	0.13106	-0.0411479	0.288609	0.319154	0.205699	-0.287142	-0.402727
ILMN_1781472	CDC42BPA	mod0	-0.0321381	0.208043	-0.363525	0.449782	0.00681386	-0.147978	0.0989002	-0.0488536	-0.443415	-0.0811059	-0.538783	0.138165	-0.259119	0.144124	-0.184834	-0.338117	0.0951064	0.291034
ILMN_1784627	CDC42BPA	mod0	0.0527747	0.347472	-0.349681	0.177973	0.0296887	0.207153	-0.087121	0.0703219	-0.404388	-0.238544	-0.262327	-0.123231	-0.299842	0.0141307	-0.0771608	-0.0516142	0.0390423	0.154724
ILMN_1689989	CDC42BPB	mod0	0.61794	0.229672	-0.12074	0.587984	-0.330259	0.231962	0.390931	0.440509	-0.736671	-0.697474	-0.300778	0.0533249	-0.227323	0.565265	0.167902	0.0648425	-0.378294	0.505974
ILMN_1764927	CDC42EP1	mod0	0.0715725	0.0571424	-0.120232	0.218336	0.112225	-0.21586	0.145744	-0.0894775	-0.235047	0.0280186	-0.133659	0.0673228	-0.26632	0.0187997	-0.100733	-0.173679	-0.124014	0.0721839
ILMN_1652777	CDC42EP2	mod0	0.188621	-0.325903	0.257431	0.403351	-0.214227	-0.298097	0.496226	0.0149973	-0.0662855	-0.0247962	-0.0882603	0.290065	0.146806	0.377158	0.0190896	-0.0216455	-0.166413	0.175661
ILMN_1745223	CDC42EP4	mod0	0.27276	0.0308234	-0.0341717	0.203625	-0.229781	0.0931965	0.310568	0.259337	-0.492691	-0.289433	-0.0803788	-0.167494	-0.326974	0.277644	0.230308	0.372949	-0.0180899	0.517806
ILMN_1774982	CDC42EP5	mod3	-0.143048	-0.158743	-0.0908239	0.517528	0.0437691	-0.492271	0.250653	-0.400894	0.106808	0.21233	-0.449421	0.575167	0.349153	0.100041	-0.430248	-0.518309	0.00134888	0.0885813
ILMN_2349138	CDC42SE1	mod0	0.687667	-0.502488	0.551666	0.510948	-0.529299	-0.185303	0.75337	0.369201	-0.187391	-0.38829	0.0679193	0.378383	0.114136	0.679601	0.275287	0.347681	-0.433189	0.117218
ILMN_2313926	CDC42SE2	mod0	-0.00900999	-0.520402	0.46696	-0.16449	-0.197651	-0.326604	0.249359	0.0574935	0.220304	0.267217	0.204399	0.200157	0.170402	0.0227	0.208475	0.225424	0.273475	-0.318017
ILMN_1737184	CDCA7	mod15	0.293246	-0.254814	0.450596	-0.337763	-0.500113	0.414145	0.191709	0.503916	-0.142196	-0.167352	0.564904	-0.297745	-0.0751335	0.182359	0.773224	0.709791	-0.123333	-0.184717
ILMN_2230683	CDCA7L	mod0	-0.566011	0.429166	-0.489296	-0.37004	0.65922	0.0314025	-0.69906	-0.512841	0.326094	0.268767	-0.0167968	-0.282003	-0.147984	-0.666986	-0.466935	-0.351856	0.0600773	-0.130518
ILMN_1672611	CDH11	mod0	0.333734	-0.31265	0.257265	0.607048	-0.420834	-0.182933	0.508398	0.275563	-0.202907	-0.222284	-0.285104	0.584052	0.152934	0.537345	0.0275127	-0.163237	-0.123758	-0.224853
ILMN_1766925	CDH13	mod1	-0.208078	0.719746	-0.703792	0.0354356	0.214764	0.413792	-0.505917	0.116302	-0.416986	-0.340817	-0.408363	-0.279567	-0.249973	-0.0744827	-0.196911	-0.501385	0.0461376	0.108274
ILMN_1784036	CDH15	mod2	0.268214	-0.746158	0.834461	-0.236981	-0.59483	0.0264668	0.439431	0.465659	0.30934	0.114591	0.590186	0.13565	0.344044	0.372308	0.695918	0.424683	-0.169557	-0.483392
ILMN_1775739	CDH20	mod0	-0.553812	0.314959	-0.400773	-0.143008	0.344188	-0.00427402	-0.4093	-0.282552	0.00517899	0.0379824	-0.162393	-0.0806648	-0.00271317	-0.361613	-0.292525	-0.240599	0.369649	-0.0225052
ILMN_1783149	CDH23	mod0	0.0989922	0.351449	-0.198572	-0.00550439	0.0254282	0.318208	-0.0537156	0.13053	-0.387959	-0.490536	-0.0743433	-0.359837	-0.117682	0.124772	0.106785	0.230703	0.00611786	0.505625
ILMN_1660321	CDH24	mod0	-0.249732	0.0849085	-0.0927361	-0.0458405	0.112429	0.0403742	-0.0910978	-0.0731538	0.0721103	-0.0419133	0.104615	-0.0642847	-0.0272912	-0.0825387	-0.0359722	-0.209674	0.101894	-0.0522852
ILMN_1719236	CDH5	mod0	0.133064	0.374652	-0.329608	0.357724	0.0794913	0.0324884	0.107736	-0.0495577	-0.610924	-0.435373	-0.403005	0.1206	0.0224512	0.0967943	-0.225663	0.111515	-0.0165926	0.737433
ILMN_1766675	CDH6	mod3	0.10021	0.177184	-0.326824	0.565498	0.0549114	-0.159833	0.139099	-0.0893153	-0.241985	-0.189575	-0.53461	0.10773	-0.141478	0.273234	-0.372508	-0.370855	-0.178393	0.364165
ILMN_1770425	CDIPT	mod0	-0.415348	0.170383	-0.323221	0.0472626	0.375899	-0.319622	-0.224697	-0.378763	0.0500755	0.233814	-0.372389	0.111645	-0.0795873	-0.317675	-0.49522	-0.327153	0.4591	0.011525
ILMN_1741459	CDK10	mod0	-0.12572	-0.343384	0.268293	-0.128793	-0.108706	-0.109279	0.0646969	0.0944336	0.394432	0.153732	0.246797	0.199374	0.252096	0.0418552	0.12902	-0.112817	0.0912865	-0.428437
ILMN_3306950	CDK10	mod0	-0.123781	-0.312821	0.247755	-0.098597	-0.235485	-0.00425663	0.122664	0.0359567	0.256795	0.205865	0.1814	0.350863	0.518579	-0.027355	0.225127	0.0680895	0.175527	-0.176718
ILMN_1665559	CDK2	mod0	0.465542	0.253972	-0.129968	0.295268	-0.233543	0.295883	0.238927	0.254344	-0.650762	-0.520299	-0.0999007	-0.10566	-0.216825	0.264422	0.198813	0.447014	-0.3242	0.593903
ILMN_3245559	CDK2AP1	mod0	-0.045539	0.137601	-0.184868	0.360695	0.134746	-0.254605	0.105887	-0.188459	-0.352154	-0.135629	-0.289326	0.46336	0.0332055	-0.10031	-0.273161	-0.159865	0.0858876	0.0730667
ILMN_1690653	CDK2AP2	mod0	0.470038	-0.364682	0.45478	0.0783695	-0.228977	-0.104552	0.318648	0.134857	0.229332	0.0380492	0.2634	0.205584	0.146086	0.196276	0.190559	0.183038	-0.274806	-0.0519259
ILMN_1781987	CDK5	mod0	-0.0656287	-0.282719	0.293761	-0.222982	0.12171	-0.2089	-0.0456894	-0.117023	0.524763	0.263036	0.236411	0.219433	0.231915	-0.146626	-0.038978	-0.181226	-0.0674195	-0.45538
ILMN_1730928	CDK5R1	mod2	0.499182	-0.550439	0.662865	0.0857118	-0.605196	-0.027115	0.517189	0.502674	-0.0675616	-0.150235	0.264047	0.285194	0.125181	0.500257	0.57893	0.340809	-0.234886	-0.21529
ILMN_2415529	CDK5RAP2	mod2	0.540316	-0.529291	0.714908	-0.0884174	-0.554855	0.151993	0.452625	0.496277	0.0432225	-0.137912	0.554338	0.071183	0.101871	0.403731	0.6527	0.512836	-0.420369	-0.274511
ILMN_1655990	CDK5RAP2	mod14	0.204366	-0.387262	0.498954	-0.334389	-0.603894	0.376922	0.156895	0.685132	0.0511775	-0.0483987	0.531577	-0.255785	-0.0196922	0.363307	0.80863	0.273491	-0.0102228	-0.473403
ILMN_1802615	CDK6	mod3	0.397737	0.0894308	-0.123567	0.729074	-0.171205	-0.222834	0.413623	0.0889469	-0.580162	-0.399444	-0.525046	0.49099	-0.0133774	0.41975	-0.196868	-0.178052	-0.268541	0.367985
ILMN_1778917	CDK7	mod2	-0.0267291	-0.589632	0.609901	-0.363083	-0.104428	-0.224316	0.178617	-0.143908	0.578671	0.505536	0.615124	0.0655543	0.338336	-0.143871	0.178723	0.5254	0.0362378	-0.307217
ILMN_1747556	CDK9	mod2	0.437956	-0.670483	0.702595	0.139049	-0.662865	-0.0712337	0.700406	0.455054	-0.0159311	-0.112675	0.408952	0.128578	0.116834	0.598431	0.587744	0.604565	-0.0731988	-0.0277976
ILMN_1788022	CDKAL1	mod0	-0.134819	0.200146	-0.162126	-0.193762	0.139033	0.200234	-0.325053	0.0207924	0.0853083	0.0371236	-0.0962805	-0.224644	-0.208004	-0.201982	-0.0831541	-0.0772624	0.053957	-0.103321
ILMN_1770690	CDKL3	mod0	-0.120375	-0.0419671	-0.029265	0.00503635	0.179528	-0.154371	-0.102879	-0.328455	0.351176	0.33849	-0.132892	0.157455	0.226761	-0.212391	-0.300374	-0.167948	-0.0502943	-0.199254
ILMN_2217630	CDKL3	mod4	-0.309176	0.136549	-0.26196	-0.0747229	0.542032	-0.30636	-0.376876	-0.567369	0.404698	0.466149	-0.203106	0.0840237	-0.0614733	-0.462764	-0.565447	-0.423078	-0.056085	-0.150936
ILMN_1722811	CDKN1B	mod0	0.251052	0.40146	-0.182619	-0.182323	0.0612373	0.52096	-0.217237	0.158619	-0.28301	-0.34056	0.114034	-0.384201	-0.186578	-0.135064	0.0816557	0.522805	-0.335106	0.254194
ILMN_2196347	CDKN1B	mod0	-0.420737	0.489748	-0.401813	-0.571631	0.40032	0.372052	-0.64804	-0.265405	0.112797	0.180244	0.139	-0.509127	-0.027139	-0.623962	-0.104497	0.135824	0.302778	0.133814
ILMN_1718565	CDKN1C	mod0	-0.258782	0.47325	-0.451033	-0.251098	0.41853	0.132935	-0.555943	-0.265575	0.0349316	0.143615	-0.140078	-0.131023	-0.109093	-0.527651	-0.314396	-0.183866	0.129478	0.0675788
ILMN_1773066	CDKN2AIP	mod0	0.366487	-0.127565	0.255463	0.126975	-0.153807	-0.00991432	0.270179	0.0879555	-0.121656	-0.0675132	0.00981904	0.0866902	0.0217342	0.162907	0.0516012	0.489944	-0.0932864	0.274054
ILMN_2376723	CDKN2B	mod0	0.554174	-0.456959	0.479766	0.270676	-0.317302	-0.241747	0.43138	0.24326	0.150124	0.06124	-0.0318762	0.366903	0.165319	0.431892	0.0949548	-0.0267877	-0.409319	-0.164488
ILMN_1656415	CDKN2C	mod1	-0.492301	0.510457	-0.695422	0.0318546	0.65156	-0.218658	-0.488672	-0.511685	-0.0174489	0.161861	-0.554609	-0.046758	-0.238792	-0.457584	-0.639054	-0.60385	0.223411	0.237619
ILMN_1666305	CDKN3	mod0	0.192068	-0.066304	0.131331	-0.102553	0.116336	0.0168623	-0.0738948	-0.122339	0.395195	0.18603	0.133598	0.0452671	0.195861	-0.098854	-0.138572	-0.0432173	-0.443516	-0.175817
ILMN_1687291	CDNF	mod0	-0.442097	0.257825	-0.13545	-0.487979	0.216293	0.421327	-0.567534	-0.0921703	0.314702	0.0138657	0.235195	-0.24202	0.21755	-0.388404	-0.0156963	-0.104658	0.182228	-0.387239
ILMN_1753931	CDO1	mod3	0.168206	-0.0660584	-0.117887	0.57502	-0.0531287	-0.333775	0.32728	-0.0654687	-0.234248	-0.0982194	-0.538973	0.251906	-0.0754781	0.316685	-0.29669	-0.182463	0.032197	0.279273
ILMN_2234187	CDO1	mod3	0.119149	-0.0773729	-0.179408	0.691685	-0.064257	-0.399135	0.334221	-0.0915479	-0.233637	0.0509936	-0.576705	0.407317	-0.0927522	0.274547	-0.338778	-0.419447	-0.0301298	0.178094
ILMN_1720270	CDR2	mod0	0.218352	-0.123338	0.0765317	0.378622	-0.0351925	-0.24751	0.375378	-0.211846	-0.0726477	-0.0637373	-0.133525	0.31306	0.227761	0.15756	-0.181985	0.100949	-0.338468	0.449984
ILMN_2128770	CDR2L	mod3	0.219175	0.279134	-0.347552	0.735195	0.0338115	-0.205148	0.299287	-0.202065	-0.566907	-0.338233	-0.595914	0.416607	0.0415379	0.178346	-0.416686	-0.0947179	-0.0769372	0.63318
ILMN_1754658	CDRT1	mod0	0.407586	-0.0444984	0.166546	0.0225138	-0.336859	0.306816	0.0960455	0.402121	-0.170853	-0.204176	0.0745347	0.0719824	0.221474	0.229013	0.313909	0.119629	-0.355012	-0.0467376
ILMN_1815619	CDX1	mod1	-0.250856	0.640425	-0.625946	0.0608656	0.418451	0.264275	-0.509184	-0.187169	-0.120592	-0.209131	-0.345067	-0.123746	-0.0699268	-0.2406	-0.44409	-0.525246	-0.163217	0.0376488
ILMN_1716815	CEACAM1	mod1	-0.559572	0.538416	-0.467737	-0.464372	0.644912	0.11658	-0.632632	-0.449038	0.0791716	-0.00763503	0.00324863	-0.339024	0.0149588	-0.662874	-0.359402	-0.0245354	0.309428	0.241369
ILMN_1657455	CEACAM4	mod0	-0.167973	0.0634153	-0.075143	-0.186699	0.0970555	0.0406227	-0.131386	0.052842	0.0147297	-0.0195666	-0.0062367	-0.167847	-0.0511743	-0.0793504	0.033336	-0.0203974	0.205832	0.020686
ILMN_1715715	CEBPA	mod2	0.363718	-0.770368	0.850171	-0.116476	-0.585577	-0.0799813	0.602436	0.276864	0.24186	0.071775	0.599072	0.0852864	0.271982	0.383321	0.627036	0.689371	-0.156596	-0.196213
ILMN_1693014	CEBPB	mod0	0.246342	-0.221321	0.314725	0.0319928	-0.469032	0.163287	0.386747	0.410171	-0.385559	-0.266563	0.229469	-0.0902985	-0.209284	0.301002	0.538866	0.565065	0.202344	0.107242
ILMN_1782050	CEBPD	mod0	0.234408	-0.549112	0.47478	0.15726	-0.40499	-0.294171	0.593071	0.0654406	-0.0431571	0.155388	0.11452	0.226595	0.096344	0.299174	0.319382	0.472749	0.0994257	0.15135
ILMN_1716766	CEBPG	mod0	-0.0756876	0.167662	0.0636922	-0.558559	0.180673	0.340201	-0.266897	-0.0791717	0.0915474	-0.068793	0.613009	-0.391619	-0.0157853	-0.436061	0.228391	0.599659	-0.0128304	-0.0721891
ILMN_2335398	CECR5	mod0	0.15863	0.435439	-0.395245	0.146017	0.40238	-0.109962	-0.17598	-0.184591	-0.274492	-0.0907391	-0.333835	-0.107731	-0.446418	-0.178005	-0.425253	-0.133778	-0.183799	0.320261
ILMN_1654690	CECR5	mod1	-0.226277	0.619577	-0.66969	0.0949712	0.535834	-0.090006	-0.408314	-0.240815	-0.363273	-0.080905	-0.463055	-0.103146	-0.467496	-0.345024	-0.534195	-0.362861	0.271015	0.213945
ILMN_1702229	CECR6	mod0	-0.0737036	0.320724	-0.220475	-0.246365	0.00538329	0.458342	-0.342021	0.228706	-0.0448808	-0.155022	0.121894	-0.362151	-0.0992452	-0.0904988	0.132795	-0.0720356	-0.0836454	-0.00613067
ILMN_1711208	CELSR2	mod5	-0.0632027	0.434792	-0.232146	-0.307479	-0.0623362	0.64177	-0.32786	0.289895	-0.409163	-0.383156	0.138864	-0.444975	-0.242137	-0.151228	0.326611	0.297685	0.0823509	0.00995297
ILMN_3238740	CENPBD1	mod0	0.190205	-0.227305	0.318087	-0.204644	-0.215887	0.192598	0.0221783	0.337015	0.21903	-0.0441605	0.228694	-0.134705	0.0488967	0.24126	0.32228	0.0145268	-0.147533	-0.365646
ILMN_1716279	CENPE	mod0	-0.101703	-0.125553	0.0804549	0.117572	-0.0455456	-0.246802	0.194364	-0.0285455	-0.17018	-0.0616263	-0.0635869	0.0834498	-0.156729	0.0902874	0.032473	0.147085	0.520601	0.0656312
ILMN_1693221	CENPH	mod0	-0.552097	0.256476	-0.408712	-0.117991	0.345909	-0.0971368	-0.370028	-0.333251	0.0689865	0.120964	-0.109664	-0.189654	-0.183605	-0.324362	-0.24043	-0.372374	0.404862	0.0352544
ILMN_1661776	CENPJ	mod0	0.496178	-0.216747	0.311281	0.23933	-0.272505	-0.00138938	0.412475	0.117783	-0.0407971	-0.108165	0.0976147	0.269036	0.328178	0.322288	0.113192	0.299325	-0.358548	0.259612
ILMN_1742779	CENPL	mod1	-0.401557	0.642875	-0.56178	-0.397779	0.440955	0.445777	-0.6429	-0.170388	-0.088671	-0.196959	0.106615	-0.495077	-0.174832	-0.457533	-0.101625	-0.0633322	0.0327547	0.108446
ILMN_1720526	CENPN	mod4	-0.176239	0.0171626	-0.0249911	-0.128453	0.501476	-0.361581	-0.110737	-0.544848	0.26788	0.262005	0.0998457	-0.116712	-0.296903	-0.436695	-0.362854	0.153755	0.0573503	0.0811757
ILMN_1748241	CENPP	mod2	0.061662	-0.70645	0.748901	-0.262714	-0.380018	-0.110762	0.320783	0.112208	0.4993	0.266056	0.576773	0.162905	0.382472	0.11258	0.411389	0.495738	0.118003	-0.480068
ILMN_3238375	CENPT	mod7	0.4803	-0.461217	0.621616	-0.0323869	-0.752243	0.389244	0.403315	0.761358	0.000489092	-0.273633	0.360323	0.0301294	0.285435	0.612323	0.745235	0.317233	-0.231321	-0.293471
ILMN_3246608	CENPV	mod4	-0.51606	0.718087	-0.646853	-0.452965	0.776931	0.158832	-0.751909	-0.509959	0.0255125	0.0331344	0.0340693	-0.529924	-0.384431	-0.778847	-0.423067	-0.0411262	0.2588	0.248303
ILMN_1729142	CENPV	mod4	-0.543339	0.651118	-0.586596	-0.526262	0.718093	0.181711	-0.724797	-0.500684	0.0326789	0.0946667	0.164305	-0.568623	-0.388144	-0.797767	-0.31495	0.0815342	0.298965	0.18914
ILMN_2047511	CENTA1	mod11	0.237565	-0.405726	0.297287	0.538071	-0.320648	-0.325516	0.523842	-0.0626148	0.0728014	-0.00632487	-0.194591	0.820186	0.72921	0.331035	-0.110048	-0.0790643	-0.20115	-0.0524989
ILMN_2088825	CENTB2	mod0	0.306253	-0.0911053	0.064563	0.498457	-0.189918	-0.125336	0.376287	0.0312327	-0.258664	-0.176382	-0.382459	0.421635	0.246406	0.321895	-0.147869	0.0918688	-0.127272	0.340644
ILMN_1772233	CENTD2	mod0	-0.482398	0.196983	-0.362502	0.111846	0.206285	-0.184228	-0.179421	-0.274071	-0.0714191	0.0974767	-0.401485	0.174184	0.013439	-0.175651	-0.332139	-0.360498	0.713594	0.137504
ILMN_1693766	CEP135	mod3	0.543368	-0.115295	0.200204	0.539095	-0.484238	0.105957	0.491397	0.365066	-0.369631	-0.353655	-0.211385	0.279435	0.0319787	0.568001	0.13874	0.179932	-0.11595	0.155076
ILMN_1703754	CEP192	mod0	0.119015	0.333782	-0.254784	-0.0788564	-0.135865	0.493852	-0.185038	0.436696	-0.346063	-0.30644	-0.117672	-0.396743	-0.360436	0.128674	0.180916	0.0433821	0.12992	0.136389
ILMN_1742400	CEP350	mod0	0.298376	0.377861	-0.182039	-0.114637	-0.216344	0.613777	-0.150356	0.535812	-0.522746	-0.525621	0.00724768	-0.469894	-0.292919	0.172599	0.362224	0.336407	-0.0539184	0.239799
ILMN_1791568	CEP57	mod0	0.0103411	-0.0255861	0.0906589	-0.233032	0.121731	-0.0276777	0.0131015	-0.1323	0.0651387	0.0913871	0.161131	-0.308224	-0.0933556	-0.119357	0.0456348	0.306555	0.0253863	0.28709
ILMN_1787808	CEP63	mod0	0.164973	-0.0883813	0.267235	-0.359907	-0.104529	0.363198	-0.0313856	0.0955665	0.223111	0.0492173	0.512405	-0.344096	0.147393	-0.0226737	0.299655	0.452481	-0.507316	-0.0761396
ILMN_1808500	CEP68	mod10	0.389942	-0.252125	0.52315	-0.294109	-0.422231	0.42445	0.186074	0.3356	0.112242	-0.0990013	0.675466	-0.105484	0.280606	0.116067	0.576808	0.67616	-0.253275	-0.180095
ILMN_1741350	CEP70	mod0	0.151556	0.456689	-0.255887	-0.13776	0.184352	0.448826	-0.308121	0.0147723	-0.120991	-0.255347	-0.0226409	-0.336106	-0.123306	-0.176594	-0.102733	0.140395	-0.343803	0.162922
ILMN_2356838	CEPT1	mod0	0.596211	-0.243563	0.3792	0.297885	-0.278881	-0.0705439	0.542251	0.0865334	-0.159922	-0.222215	0.119186	0.201434	0.0932322	0.310479	0.111302	0.57226	-0.342659	0.2399
ILMN_1767475	CERK	mod15	0.382492	-0.496953	0.612078	-0.0791051	-0.407453	0.00593566	0.402148	0.126231	0.208225	0.0907942	0.530068	0.193375	0.379505	0.142969	0.360658	0.665361	-0.231272	-0.141749
ILMN_2359945	CES1	mod0	0.484932	-0.356324	0.252288	0.468949	-0.350765	-0.276889	0.562572	0.258854	-0.170848	-0.0836867	-0.236641	0.185511	-0.232467	0.557867	0.125179	-0.0894857	-0.28764	0.102052
ILMN_1696675	CES2	mod2	0.278425	-0.543335	0.667212	-0.148109	-0.343729	-0.077353	0.356628	0.24826	0.178225	-0.0254737	0.468213	0.173634	0.233247	0.168602	0.422752	0.536902	-0.0839715	-0.239393
ILMN_1699852	CES8	mod2	0.610869	-0.661414	0.684475	0.271495	-0.741969	-0.100904	0.68009	0.575117	-0.0775876	-0.0533328	0.166969	0.280419	0.0621541	0.652083	0.563226	0.250184	-0.232519	-0.221717
ILMN_2224031	CETN3	mod0	-0.175043	-0.00725255	-0.0693816	-0.070287	0.276166	-0.168864	-0.202737	-0.242878	0.40311	0.274549	-0.203421	0.0146985	0.0324387	-0.154803	-0.336216	-0.267979	0.0486717	-0.0850366
ILMN_2098013	CETP	mod0	0.381268	-0.294762	0.282952	0.36054	-0.375053	-0.0975417	0.327782	0.355034	-0.0100808	-0.044191	-0.297501	0.326587	0.0624317	0.52333	0.0653806	-0.257956	-0.140838	-0.170303
ILMN_1774287	CFB	mod12	0.402568	-0.480834	0.441686	0.446717	-0.460738	-0.142433	0.545991	0.118971	0.121065	-0.00383332	-0.00251804	0.75004	0.731497	0.386001	0.0890725	0.0716495	-0.369295	-0.142082
ILMN_1781980	CFC1B	mod0	-0.641864	0.0486451	-0.256052	-0.0754084	0.198382	-0.198903	-0.246373	-0.292819	0.183374	0.294958	-0.212285	0.0525529	0.0726906	-0.269887	-0.275657	-0.302825	0.744298	-0.0923819
ILMN_1777190	CFD	mod3	0.0862265	0.0407245	-0.235127	0.602061	0.110266	-0.385193	0.250514	-0.284855	-0.225836	0.069436	-0.558712	0.47648	0.0736147	0.0595205	-0.468969	-0.236222	-0.0177683	0.399018
ILMN_1810910	CFH	mod0	0.254487	-0.513657	0.291227	0.523324	-0.181371	-0.599724	0.522405	-0.144811	0.164827	0.327522	-0.334233	0.657298	0.286208	0.312004	-0.215793	-0.229848	-0.171033	-0.0198824
ILMN_2412192	CFH	mod0	0.254273	-0.530747	0.329557	0.585295	-0.203438	-0.633871	0.584986	-0.156606	0.104033	0.264544	-0.329359	0.707906	0.323404	0.358358	-0.243049	-0.171273	-0.115881	0.0334106
ILMN_1705617	CFL1	mod0	0.443409	-0.595618	0.45608	0.698558	-0.552835	-0.441147	0.770407	0.229735	-0.0914777	-0.0576054	-0.34444	0.720449	0.278215	0.689146	0.084989	-0.160559	-0.141394	-0.0492526
ILMN_1707356	CFL2	mod0	-0.242172	0.286212	-0.329224	-0.0190265	0.411619	-0.115928	-0.354097	-0.266334	0.0328068	0.0797993	-0.24022	-0.094165	-0.201608	-0.273776	-0.399065	-0.335666	0.0457456	-0.0333207
ILMN_2291891	CFL2	mod0	-0.0412658	0.332215	-0.396739	0.200389	0.353629	-0.0902875	-0.246616	-0.344548	-0.0285289	0.154171	-0.296355	0.135921	-0.225418	-0.352357	-0.476386	-0.221705	-0.0255934	-0.0168272
ILMN_1735579	CGB8	mod0	-0.582398	0.0973982	-0.187635	-0.276189	0.125384	0.152135	-0.384459	-0.0756459	0.271382	0.106104	0.011599	-0.144146	0.209241	-0.14383	-0.0313762	-0.423649	0.274478	-0.367771
ILMN_2387090	CGGBP1	mod4	-0.521051	0.300129	-0.489786	-0.0290669	0.765462	-0.50269	-0.363193	-0.809625	0.186243	0.468772	-0.223406	-0.00452047	-0.335312	-0.675699	-0.698869	-0.361244	0.258014	0.173142
ILMN_1656521	CGI-96	mod2	0.538821	-0.459306	0.572052	0.00643472	-0.30795	-0.0760654	0.418827	0.082974	0.190299	0.154791	0.354866	0.0681692	0.0568816	0.195403	0.29454	0.508564	-0.519566	-0.0181499
ILMN_1730229	CGNL1	mod3	0.27636	-0.00448015	-0.0809642	0.564113	-0.331156	0.044873	0.383555	0.214867	-0.434778	-0.329786	-0.295859	0.105644	0.0273915	0.541271	0.0195879	-0.0386451	-0.135551	0.328338
ILMN_1681008	CGRRF1	mod4	-0.569903	0.469674	-0.576819	-0.377421	0.813337	-0.130056	-0.688754	-0.699218	0.359844	0.472139	-0.0325048	-0.333709	-0.202103	-0.789686	-0.602308	-0.303335	0.0393111	0.0702207
ILMN_1700652	CHAD	mod0	0.101277	-0.486745	0.490934	0.153472	-0.380369	-0.155157	0.376024	0.227364	0.0793202	-0.0507808	0.0897184	0.34968	0.31238	0.411494	0.228255	0.0473007	0.0294613	-0.25458
ILMN_3238072	CHADL	mod0	-0.201257	0.147018	-0.0866951	-0.0370222	0.0511588	0.153077	-0.181887	0.0811612	-0.0103728	-0.197008	-0.104597	0.0628906	0.227611	-0.00786362	-0.0639963	-0.228533	0.187968	-0.126174
ILMN_1674231	CHAF1B	mod0	-0.290648	0.258494	-0.0796131	-0.525079	0.0538227	0.590347	-0.429464	0.129396	0.0623547	-0.147321	0.470464	-0.445499	-0.0423534	-0.262832	0.301454	0.181507	0.0554185	-0.276673
ILMN_1672149	CHCHD1	mod4	-0.658558	0.0846369	-0.253484	-0.381375	0.799674	-0.455513	-0.503628	-0.821254	0.673715	0.669795	0.0649579	-0.0791401	-0.0254864	-0.776904	-0.638762	-0.271023	0.229125	-0.150969
ILMN_1740170	CHCHD10	mod4	-0.491544	0.645704	-0.705097	-0.0757238	0.730724	-0.102511	-0.506053	-0.437832	-0.208945	-0.167511	-0.355263	-0.308882	-0.395732	-0.432737	-0.549513	-0.310102	0.19733	0.361116
ILMN_1673026	CHCHD3	mod4	-0.581712	0.752493	-0.782522	-0.33341	0.864485	0.00265341	-0.767197	-0.559404	-0.0334271	0.124659	-0.237847	-0.457532	-0.425425	-0.728119	-0.582145	-0.352974	0.221626	0.252045
ILMN_1813938	CHCHD4	mod4	-0.435177	0.625973	-0.660755	-0.192287	0.740278	-0.113301	-0.500369	-0.558257	-0.170147	0.0186891	-0.144935	-0.330169	-0.399881	-0.640256	-0.494917	-0.136941	0.158364	0.409759
ILMN_1797530	CHCHD5	mod0	-0.383942	-0.340972	0.200848	-0.206406	0.15329	-0.331617	-0.122759	-0.247167	0.668146	0.465707	0.0235817	0.191608	0.263714	-0.153185	-0.168261	-0.349055	0.252969	-0.464799
ILMN_1744138	CHCHD7	mod1	0.116599	0.614491	-0.50878	-0.0012107	0.0419247	0.531168	-0.396458	0.291189	-0.411847	-0.346831	-0.406787	-0.322257	-0.135347	0.0562721	-0.0586818	-0.283994	-0.121435	0.268187
ILMN_1732750	CHCHD8	mod8	-0.456977	-0.462518	0.234462	-0.181265	0.229219	-0.607665	0.000882049	-0.413659	0.673479	0.67739	0.129305	0.150178	0.0433467	-0.234988	-0.242466	-0.23721	0.353986	-0.428321
ILMN_1786016	CHD1L	mod0	0.232621	-0.132022	0.228755	0.126308	-0.036994	-0.0975551	0.218133	-0.0834105	0.0602981	-0.212439	0.0884322	0.331838	0.316881	0.0476713	-0.0604572	0.217407	-0.312046	0.00560807
ILMN_1740764	CHD3	mod0	-0.121371	0.287283	-0.438062	0.304387	0.2105	-0.175566	-0.104121	-0.215518	-0.195972	-0.0439482	-0.60068	0.106411	-0.0139503	-0.00124563	-0.404943	-0.425589	0.00700374	0.268133
ILMN_1658411	CHD4	mod2	0.363171	-0.545384	0.63807	0.139631	-0.678256	0.0944529	0.552403	0.572459	-0.088437	-0.31239	0.419107	0.302411	0.359212	0.577073	0.627635	0.322957	-0.116772	-0.365161
ILMN_2209163	CHD6	mod7	0.54782	-0.258857	0.455015	0.000276604	-0.633868	0.409775	0.369349	0.747344	-0.242038	-0.381368	0.344642	-0.153485	-0.0654811	0.559035	0.709745	0.309147	-0.325212	-0.226845
ILMN_1677376	CHD7	mod0	0.0685903	-0.0962594	0.175691	-0.259204	-0.319593	0.38084	-0.00895459	0.264607	0.0765343	-0.0822503	0.387569	-0.0732848	0.255246	0.0330857	0.448141	0.177288	-0.103999	-0.265847
ILMN_3251423	CHDH	mod4	-0.394186	0.361818	-0.325005	-0.285719	0.58694	-0.0156236	-0.470154	-0.514266	0.2156	0.141117	0.0917277	-0.0116646	0.134838	-0.639	-0.434777	-0.00651963	0.199191	0.0812081
ILMN_1798083	CHERP	mod14	0.231104	-0.356265	0.47581	-0.0364405	-0.548278	0.287233	0.356231	0.404873	-0.120007	-0.154087	0.444547	0.094695	0.369387	0.344454	0.575492	0.480793	-0.109245	-0.131609
ILMN_2106902	CHES1	mod0	-0.139846	0.235338	-0.129055	-0.398869	-0.00694342	0.441689	-0.355874	0.188537	-0.0543135	-0.0572888	0.216854	-0.344466	0.124569	-0.185313	0.287841	0.0316033	0.00819669	-0.0363108
ILMN_1653828	CHFR	mod0	0.396535	-0.0244659	0.0471438	0.376268	-0.215651	-0.119924	0.364196	0.161099	-0.491181	-0.274812	-0.0682168	0.215656	-0.145988	0.230195	0.0524839	0.27487	-0.11332	0.242245
ILMN_3307868	CHI3L1	mod2	0.0979934	-0.68344	0.619378	0.0449191	-0.348374	-0.402148	0.536507	0.166157	0.18702	0.142808	0.267945	0.200861	0.0615665	0.337624	0.308957	0.261131	0.223517	-0.190922
ILMN_1679428	CHIC2	mod0	0.00151573	0.101872	-0.192706	0.395489	0.171006	-0.37355	0.126649	-0.335095	-0.269939	0.0354833	-0.373063	0.202505	-0.252683	-0.086746	-0.442805	0.0930606	0.24747	0.369732
ILMN_1658504	CHKA	mod1	0.263907	0.550242	-0.462404	0.109074	0.0754148	0.345424	-0.163823	0.292134	-0.600858	-0.543105	-0.251273	-0.391043	-0.451085	0.13085	0.0119649	-0.0291934	-0.187989	0.417703
ILMN_1691151	CHKA	mod0	0.127925	0.298649	-0.195826	-0.185989	0.131927	0.311151	-0.300415	0.210224	-0.107642	-0.248446	0.00740448	-0.424906	-0.366583	-0.0315908	0.0540451	0.0777041	-0.192146	0.109878
ILMN_2331205	CHKB	mod2	0.474934	-0.517621	0.549482	0.105805	-0.607983	0.0997927	0.412734	0.542758	0.175332	-0.047635	0.16625	0.190468	0.215668	0.5165	0.47634	0.0996024	-0.296308	-0.360245
ILMN_1659054	CHKB	mod2	0.33476	-0.519105	0.519669	0.0399826	-0.459713	0.00785645	0.309452	0.396135	0.339899	0.100578	0.159879	0.117185	0.151245	0.391397	0.329784	0.06699	-0.224643	-0.392168
ILMN_1763265	CHMP1B	mod2	0.0813148	-0.684201	0.740453	-0.258696	-0.306106	-0.200235	0.403079	-0.00361417	0.395744	0.195242	0.685778	0.148121	0.353455	0.0617003	0.408341	0.671906	0.040085	-0.254686
ILMN_1762932	CHMP2A	mod0	-0.119723	-0.148581	0.234777	-0.512725	-0.0396889	0.240555	-0.260197	0.109216	0.496489	0.174415	0.42961	-0.37959	-0.0512326	-0.0864802	0.249893	0.076354	-0.0607627	-0.49413
ILMN_1671893	CHMP2A	mod0	-0.135732	-0.161637	0.112461	-0.242044	0.000947573	-0.051005	-0.0869828	-0.0352656	0.249843	0.202334	0.181129	-0.173069	-0.189587	-0.114749	0.0656192	0.106808	0.067442	-0.291945
ILMN_1715607	CHMP4A	mod2	0.388922	-0.693161	0.568885	0.284391	-0.349157	-0.433855	0.549127	0.0956932	0.406919	0.325966	0.0604228	0.398902	0.211406	0.401071	0.118635	-0.0402661	-0.33662	-0.191178
ILMN_3251545	CHMP5	mod2	0.268204	-0.664821	0.643996	0.0318887	-0.342221	-0.266395	0.400207	0.0248134	0.522164	0.433289	0.185362	0.423812	0.644032	0.206081	0.128014	0.116016	-0.2047	-0.21555
ILMN_2094166	CHMP5	mod2	0.267492	-0.634678	0.665762	-0.0539549	-0.255474	-0.18819	0.342642	-0.0367623	0.580352	0.351464	0.303896	0.312901	0.552705	0.157913	0.0971274	0.340365	-0.318005	-0.251403
ILMN_1732534	CHMP5	mod2	0.305269	-0.681944	0.687113	0.0319038	-0.311105	-0.287276	0.434504	-0.0316066	0.512381	0.384807	0.182842	0.396261	0.529835	0.19973	0.0966674	0.328673	-0.18424	-0.191157
ILMN_1731609	CHMP6	mod0	-0.552898	0.127727	-0.141451	-0.529837	0.374648	0.126533	-0.566008	-0.302886	0.549779	0.408583	0.207264	-0.179549	0.119037	-0.528475	-0.146881	-0.347349	0.101446	-0.459626
ILMN_1706397	CHMP6	mod0	0.0219298	0.257632	-0.112249	-0.0679716	0.0214571	0.322051	-0.0628129	0.0153219	-0.202539	-0.237523	0.167404	-0.216002	-0.0134202	-0.0468346	0.0412468	0.271754	-0.159269	0.175274
ILMN_1795933	CHMP7	mod0	-0.164413	-0.126497	0.163458	-0.40545	0.102142	0.0240502	-0.0593847	-0.154583	0.165918	0.216457	0.520408	-0.212429	0.0302001	-0.296375	0.22516	0.37506	-0.0711361	-0.165609
ILMN_1678493	CHN1	mod3	0.475261	-0.433481	0.31584	0.697135	-0.417299	-0.439498	0.71225	0.172078	-0.282126	-0.106734	-0.293915	0.523646	-0.00160342	0.600826	0.0411453	-0.0262004	-0.212067	0.0906536
ILMN_2403237	CHN2	mod0	0.130115	0.0613091	-0.0489431	0.145748	-0.178184	0.245353	-0.0255668	0.191888	0.00903486	-0.056718	-0.217232	0.0734137	0.192816	0.252978	0.0225476	-0.27957	-0.271119	-0.242624
ILMN_1776337	CHORDC1	mod0	0.395758	-0.188661	0.228508	0.196553	-0.12209	-0.177967	0.365641	-0.0914804	-0.00114245	0.017048	-0.0245868	0.277464	0.278978	0.135278	-0.00622442	0.295431	-0.277179	0.46575
ILMN_1779401	CHP	mod0	0.256628	-0.416824	0.418005	0.131537	-0.316965	-0.278215	0.437886	0.248661	-0.124079	-0.139639	0.159274	0.215982	-0.00257127	0.340869	0.277711	0.188013	0.079201	-0.125844
ILMN_1731353	CHPF	mod2	0.251373	-0.772327	0.767809	0.129605	-0.552902	-0.241117	0.618628	0.253659	0.262385	0.124378	0.317271	0.445647	0.410788	0.429993	0.41886	0.236247	-0.0483202	-0.365764
ILMN_1772991	CHPF2	mod6	0.0898116	-0.523034	0.421714	0.322684	-0.339682	-0.407307	0.591182	-0.000565866	0.0497617	0.0240261	0.0195301	0.42307	0.327871	0.394688	0.0797819	0.12964	0.229923	0.0595472
ILMN_2202940	CHPT1	mod0	-0.111749	-0.1183	0.0848844	-0.0142766	0.1433	-0.395631	0.085796	-0.242876	-0.0313336	0.150409	-0.0207018	0.237679	-0.0384829	-0.171381	-0.122625	0.0573785	0.291867	0.0891441
ILMN_1729112	CHPT1	mod0	0.246992	-0.26167	0.227316	0.243928	-0.0456189	-0.436262	0.362312	-0.0679795	-0.104585	0.0441076	-0.0898805	0.322318	-0.00173312	0.163651	-0.0934981	0.107419	-0.0911988	0.210439
ILMN_1682737	CHRDL2	mod0	-0.039494	0.075327	-0.0689962	0.0853739	0.242069	-0.213458	-0.00824921	-0.154842	-0.0457536	-0.0224757	-0.0766684	0.0751937	-0.175082	-0.146115	-0.226198	0.0292611	0.207436	0.15694
ILMN_1798700	CHRNA1	mod2	0.399548	-0.789171	0.897789	-0.0237106	-0.680378	-0.026281	0.562661	0.429699	0.249566	0.0266016	0.489378	0.384612	0.556534	0.488982	0.60573	0.427521	-0.200486	-0.453337
ILMN_2361768	CHRNA1	mod2	0.41037	-0.771628	0.887575	-0.0255771	-0.678719	-0.00846771	0.550444	0.438055	0.243151	0.0233505	0.476374	0.396722	0.579579	0.483437	0.599574	0.413594	-0.211327	-0.452656
ILMN_1698849	CHRNA2	mod0	0.132873	0.148626	-0.0776165	0.00731191	0.187178	0.0180102	-0.0656435	-0.0367563	-0.00562468	-0.225328	-0.0105723	-0.0189069	-0.115138	-0.0353084	-0.0320422	-0.136612	-0.414373	-0.114875
[truncated: 9,490 more rows]
